# Supplementary material for: Audio-motor but not visuo-motor temporal recalibration speeds up sensory processing
Source: PLoS One. 2017 Dec 7;12(12):e0189242. doi: 10.1371/journal.pone.0189242 (PMC5720774; doi:10.1371/journal.pone.0189242)
Supplement: S1 Dataset — Raw data, processed raw data in which outliers are eliminated, and mean (median) and WSD (QD) of asynchrony and RTs are included. See 'README.txt' for descriptions of each CSV file. (ZIP) [file pone.0189242.s001.zip]

Archive with 7 entries (7 files):
- deviation_asyn_rt.csv
- mean_asyn_rt.csv
- raw_asyn.csv
- raw_asyn_outliers_removed.csv
- raw_rt.csv
- raw_rt_outliers_removed.csv
- README.txt
