# Supplementary material for: Audio-motor but not visuo-motor temporal recalibration speeds up sensory processing
Source: PLoS One. 2017 Dec 7;12(12):e0189242. doi: 10.1371/journal.pone.0189242 (PMC5720774; doi:10.1371/journal.pone.0189242)
Supplement: S1 Dataset — Raw data, processed raw data in which outliers are eliminated, and mean (median) and WSD (QD) of asynchrony and RTs are included. See 'README.txt' for descriptions of each CSV file. (ZIP) [file pone.0189242.s001.zip › deviation_asyn_rt.csv]

subject	modality	delay.order	modality.order	delay	rt.qd	asynchrony.wsd
1	A	50-150	V-A	150	12.75	44.53124634
1	A	50-150	V-A	50	14	38.20158553
1	V	50-150	V-A	150	11.5	41.10028474
1	V	50-150	V-A	50	14	52.51099927
10	A	150-50	V-A	150	20.75	45.40530839
10	A	150-50	V-A	50	23.125	36.82522769
10	V	150-50	V-A	150	13.25	67.99242447
10	V	150-50	V-A	50	7.625	74.73024496
11	A	50-150	A-V	150	14.75	35.54867992
11	A	50-150	A-V	50	25.375	28.63810429
11	V	50-150	A-V	150	11	37.82135641
11	V	50-150	A-V	50	13	36.60655806
12	A	150-50	A-V	150	14.75	39.29922003
12	A	150-50	A-V	50	25	36.19377197
12	V	150-50	A-V	150	9.75	37.33594015
12	V	150-50	A-V	50	13.5	39.28661214
13	A	50-150	V-A	150	13.625	28.75331688
13	A	50-150	V-A	50	16.875	31.59687439
13	V	50-150	V-A	150	21	31.17439822
13	V	50-150	V-A	50	19.375	41.99038382
14	A	150-50	V-A	150	13.875	31.74119599
14	A	150-50	V-A	50	19	36.25683952
14	V	150-50	V-A	150	18.875	35.278613
14	V	150-50	V-A	50	25.25	45.12575765
15	A	50-150	A-V	150	15.75	28.67303195
15	A	50-150	A-V	50	16	30.19563408
15	V	50-150	A-V	150	9.625	29.89563843
15	V	50-150	A-V	50	7.875	30.37060254
17	A	50-150	V-A	150	12.5	28.01824651
17	A	50-150	V-A	50	13.625	22.0150371
17	V	50-150	V-A	150	9.5	42.57096063
17	V	50-150	V-A	50	9	29.46542932
18	A	150-50	V-A	150	20.5	30.47064495
18	A	150-50	V-A	50	20	30.46812212
18	V	150-50	V-A	150	14	32.54204477
18	V	150-50	V-A	50	16.5	36.51391109
2	A	150-50	V-A	150	21.25	28.85940283
2	A	150-50	V-A	50	19	34.63933491
2	V	150-50	V-A	150	22.5	41.30777589
2	V	150-50	V-A	50	20.5	59.9542476
20	A	150-50	A-V	150	12.875	15.50314219
20	A	150-50	A-V	50	10	15.88133751
20	V	150-50	A-V	150	7	20.18981685
20	V	150-50	A-V	50	7.5	17.65065918
3	A	50-150	A-V	150	15.5	31.30773129
3	A	50-150	A-V	50	19.125	34.80390766
3	V	50-150	A-V	150	18.5	29.68759622
3	V	50-150	A-V	50	16.875	37.4198279
4	A	150-50	A-V	150	20.125	29.54616141
4	A	150-50	A-V	50	13	27.00542393
4	V	150-50	A-V	150	11.5	40.24046285
4	V	150-50	A-V	50	17.75	43.94749089
5	A	50-150	V-A	150	28.25	33.45570178
5	A	50-150	V-A	50	21	32.80476515
5	V	50-150	V-A	150	11.625	53.41673887
5	V	50-150	V-A	50	12.5	49.44940223
6	A	150-50	V-A	150	23.5	28.35855825
6	A	150-50	V-A	50	30.5	20.77597678
6	V	150-50	V-A	150	15.125	32.83891047
6	V	150-50	V-A	50	14.75	30.82482817
7	A	50-150	A-V	150	16.25	25.55720433
7	A	50-150	A-V	50	14.5	26.02058232
7	V	50-150	A-V	150	13.375	32.22264868
7	V	50-150	A-V	50	16.5	30.28592487
8	A	150-50	A-V	150	16	25.37381447
8	A	150-50	A-V	50	17.125	19.97368801
8	V	150-50	A-V	150	16.5	30.3093115
8	V	150-50	A-V	50	12	31.65888867
9	A	50-150	V-A	150	12	21.44710988
9	A	50-150	V-A	50	14.75	21.20713093
9	V	50-150	V-A	150	6	25.98210309
9	V	50-150	V-A	50	15	27.22758243
