# Supplementary material for: Audio-motor but not visuo-motor temporal recalibration speeds up sensory processing
Source: PLoS One. 2017 Dec 7;12(12):e0189242. doi: 10.1371/journal.pone.0189242 (PMC5720774; doi:10.1371/journal.pone.0189242)
Supplement: S1 Dataset — Raw data, processed raw data in which outliers are eliminated, and mean (median) and WSD (QD) of asynchrony and RTs are included. See 'README.txt' for descriptions of each CSV file. (ZIP) [file pone.0189242.s001.zip › mean_asyn_rt.csv]

subject	modality	delay.order	modality.order	delay	median.rt	mean.asynchrony
1	A	50-150	V-A	150	175	-170.8877551
1	A	50-150	V-A	50	172	-146.0769231
1	V	50-150	V-A	150	190	-105.6947368
1	V	50-150	V-A	50	197	-88.25242718
10	A	150-50	V-A	150	215	-100.1980198
10	A	150-50	V-A	50	197	-79.83333333
10	V	150-50	V-A	150	196.5	-49.25
10	V	150-50	V-A	50	184	-74.86666667
11	A	50-150	A-V	150	165	-102.9029126
11	A	50-150	A-V	50	168.5	-68.2038835
11	V	50-150	A-V	150	172	-68.87128713
11	V	50-150	A-V	50	183	-58.76842105
12	A	150-50	A-V	150	179	-160.23
12	A	150-50	A-V	50	176.5	-115.2475248
12	V	150-50	A-V	150	189	-28.23809524
12	V	150-50	A-V	50	188	-62.87254902
13	A	50-150	V-A	150	169.5	-93.85714286
13	A	50-150	V-A	50	169	-75.56435644
13	V	50-150	V-A	150	193.5	-115.57
13	V	50-150	V-A	50	190.5	-99.80392157
14	A	150-50	V-A	150	175.5	-77.65
14	A	150-50	V-A	50	186.5	-56.7029703
14	V	150-50	V-A	150	225.5	-4.553398058
14	V	150-50	V-A	50	220	9.817307692
15	A	50-150	A-V	150	173	-137.2843137
15	A	50-150	A-V	50	181	-106.5436893
15	V	50-150	A-V	150	176	-67.41747573
15	V	50-150	A-V	50	178	-74.41747573
17	A	50-150	V-A	150	166	-86.58252427
17	A	50-150	V-A	50	170	-62.64423077
17	V	50-150	V-A	150	175	-100.7941176
17	V	50-150	V-A	50	169	-88.43809524
18	A	150-50	V-A	150	200	-105.1477273
18	A	150-50	V-A	50	209	-100.5465116
18	V	150-50	V-A	150	213	-27.9
18	V	150-50	V-A	50	217	-40.43
2	A	150-50	V-A	150	177	-147.9047619
2	A	150-50	V-A	50	164	-140.2941176
2	V	150-50	V-A	150	220.5	-80.78431373
2	V	150-50	V-A	50	214	-121.9411765
20	A	150-50	A-V	150	163	-41.67307692
20	A	150-50	A-V	50	163.5	-11.74757282
20	V	150-50	A-V	150	169	-23.24038462
20	V	150-50	A-V	50	174	-17.39805825
3	A	50-150	A-V	150	170	-24.35294118
3	A	50-150	A-V	50	187	1.291262136
3	V	50-150	A-V	150	210	7.75
3	V	50-150	A-V	50	209.5	47.26666667
4	A	150-50	A-V	150	185.5	-108.2761905
4	A	150-50	A-V	50	200	-104.1960784
4	V	150-50	A-V	150	199	-60.6407767
4	V	150-50	A-V	50	198	-63.75728155
5	A	50-150	V-A	150	182	-190.3939394
5	A	50-150	V-A	50	198	-160.4951456
5	V	50-150	V-A	150	180	-52.37864078
5	V	50-150	V-A	50	181	-62.27368421
6	A	150-50	V-A	150	155	-93.71428571
6	A	150-50	V-A	50	173	-103.5392157
6	V	150-50	V-A	150	184	-70.74257426
6	V	150-50	V-A	50	193.5	-86.04901961
7	A	50-150	A-V	150	151.5	-96.81188119
7	A	50-150	A-V	50	174	-83.18627451
7	V	50-150	A-V	150	168.5	-47.58653846
7	V	50-150	A-V	50	175	-36.54285714
8	A	150-50	A-V	150	171	-117.3269231
8	A	150-50	A-V	50	177	-86.73333333
8	V	150-50	A-V	150	200	-73.92380952
8	V	150-50	A-V	50	198	-62.93333333
9	A	50-150	V-A	150	151	-107.5825243
9	A	50-150	V-A	50	158	-74.73737374
9	V	50-150	V-A	150	168	-35.44117647
9	V	50-150	V-A	50	176	-24.81553398
