# Supplementary material for: Audio-motor but not visuo-motor temporal recalibration speeds up sensory processing
Source: PLoS One. 2017 Dec 7;12(12):e0189242. doi: 10.1371/journal.pone.0189242 (PMC5720774; doi:10.1371/journal.pone.0189242)
Supplement: S1 Dataset — Raw data, processed raw data in which outliers are eliminated, and mean (median) and WSD (QD) of asynchrony and RTs are included. See 'README.txt' for descriptions of each CSV file. (ZIP) [file pone.0189242.s001.zip › raw_asyn.csv]

subject	session	delay.order	modality.order	modality	delay	trial	tap	asynchrony	ioi
13	4	50-150	V-A	A	150	1	1	-77	NA
13	4	50-150	V-A	A	150	1	2	-101	725
13	4	50-150	V-A	A	150	1	3	-125	725
13	4	50-150	V-A	A	150	1	4	-95	779
13	4	50-150	V-A	A	150	1	5	-56	788
13	4	50-150	V-A	A	150	1	6	-73	732
13	4	50-150	V-A	A	150	1	7	-96	726
13	4	50-150	V-A	A	150	2	1	-122	NA
13	4	50-150	V-A	A	150	2	2	-98	773
13	4	50-150	V-A	A	150	2	3	-163	684
13	4	50-150	V-A	A	150	2	4	-122	790
13	4	50-150	V-A	A	150	2	5	-116	755
13	4	50-150	V-A	A	150	2	6	-144	721
13	4	50-150	V-A	A	150	2	7	-174	719
13	4	50-150	V-A	A	150	3	1	-91	NA
13	4	50-150	V-A	A	150	3	2	-74	766
13	4	50-150	V-A	A	150	3	3	-78	745
13	4	50-150	V-A	A	150	3	4	-131	696
13	4	50-150	V-A	A	150	3	5	-90	790
13	4	50-150	V-A	A	150	3	6	-85	754
13	4	50-150	V-A	A	150	3	7	-93	741
13	4	50-150	V-A	A	150	4	1	-123	NA
13	4	50-150	V-A	A	150	4	2	-99	773
13	4	50-150	V-A	A	150	4	3	-113	735
13	4	50-150	V-A	A	150	4	4	-92	770
13	4	50-150	V-A	A	150	4	5	-107	734
13	4	50-150	V-A	A	150	4	6	-99	758
13	4	50-150	V-A	A	150	4	7	-107	741
13	4	50-150	V-A	A	150	5	1	-137	NA
13	4	50-150	V-A	A	150	5	2	-118	768
13	4	50-150	V-A	A	150	5	3	-126	741
13	4	50-150	V-A	A	150	5	4	-152	723
13	4	50-150	V-A	A	150	5	5	-126	775
13	4	50-150	V-A	A	150	5	6	-178	697
13	4	50-150	V-A	A	150	5	7	-137	791
13	4	50-150	V-A	A	150	6	1	-117	NA
13	4	50-150	V-A	A	150	6	2	-81	785
13	4	50-150	V-A	A	150	6	3	-68	762
13	4	50-150	V-A	A	150	6	4	-92	725
13	4	50-150	V-A	A	150	6	5	-91	751
13	4	50-150	V-A	A	150	6	6	-105	735
13	4	50-150	V-A	A	150	6	7	-147	707
13	4	50-150	V-A	A	150	7	1	-80	NA
13	4	50-150	V-A	A	150	7	2	-65	764
13	4	50-150	V-A	A	150	7	3	-34	780
13	4	50-150	V-A	A	150	7	4	-79	704
13	4	50-150	V-A	A	150	7	5	-108	720
13	4	50-150	V-A	A	150	7	6	-119	738
13	4	50-150	V-A	A	150	7	7	-152	716
13	4	50-150	V-A	A	150	8	1	-58	NA
13	4	50-150	V-A	A	150	8	2	-44	763
13	4	50-150	V-A	A	150	8	3	-72	721
13	4	50-150	V-A	A	150	8	4	-71	750
13	4	50-150	V-A	A	150	8	5	-85	735
13	4	50-150	V-A	A	150	8	6	-98	736
13	4	50-150	V-A	A	150	8	7	-68	779
13	4	50-150	V-A	A	150	9	1	-43	NA
13	4	50-150	V-A	A	150	9	2	-32	760
13	4	50-150	V-A	A	150	9	3	-29	752
13	4	50-150	V-A	A	150	9	4	-32	746
13	4	50-150	V-A	A	150	9	5	-72	709
13	4	50-150	V-A	A	150	9	6	-126	695
13	4	50-150	V-A	A	150	9	7	-113	762
13	4	50-150	V-A	A	150	10	1	-76	NA
13	4	50-150	V-A	A	150	10	2	-58	767
13	4	50-150	V-A	A	150	10	3	-84	723
13	4	50-150	V-A	A	150	10	4	-77	756
13	4	50-150	V-A	A	150	10	5	-112	714
13	4	50-150	V-A	A	150	10	6	-162	699
13	4	50-150	V-A	A	150	10	7	-164	747
13	4	50-150	V-A	A	150	11	1	-120	NA
13	4	50-150	V-A	A	150	11	2	-55	814
13	4	50-150	V-A	A	150	11	3	-57	747
13	4	50-150	V-A	A	150	11	4	-73	733
13	4	50-150	V-A	A	150	11	5	-45	777
13	4	50-150	V-A	A	150	11	6	-84	710
13	4	50-150	V-A	A	150	11	7	-69	764
13	4	50-150	V-A	A	150	12	1	-114	NA
13	4	50-150	V-A	A	150	12	2	-104	759
13	4	50-150	V-A	A	150	12	3	-53	800
13	4	50-150	V-A	A	150	12	4	-108	694
13	4	50-150	V-A	A	150	12	5	-113	744
13	4	50-150	V-A	A	150	12	6	-133	729
13	4	50-150	V-A	A	150	12	7	-147	735
13	4	50-150	V-A	A	150	13	1	-46	NA
13	4	50-150	V-A	A	150	13	2	-72	723
13	4	50-150	V-A	A	150	13	3	-34	787
13	4	50-150	V-A	A	150	13	4	-80	703
13	4	50-150	V-A	A	150	13	5	-129	700
13	4	50-150	V-A	A	150	13	6	-183	695
13	4	50-150	V-A	A	150	13	7	-177	755
13	4	50-150	V-A	A	150	14	1	-76	NA
13	4	50-150	V-A	A	150	14	2	-49	776
13	4	50-150	V-A	A	150	14	3	-43	755
13	4	50-150	V-A	A	150	14	4	-52	740
13	4	50-150	V-A	A	150	14	5	-27	775
13	4	50-150	V-A	A	150	14	6	-29	747
13	4	50-150	V-A	A	150	14	7	-72	706
13	4	50-150	V-A	A	150	15	1	-61	NA
13	4	50-150	V-A	A	150	15	2	-104	706
13	4	50-150	V-A	A	150	15	3	-80	773
13	4	50-150	V-A	A	150	15	4	-58	771
13	4	50-150	V-A	A	150	15	5	-57	751
13	4	50-150	V-A	A	150	15	6	-73	733
13	4	50-150	V-A	A	150	15	7	-146	676
13	3	50-150	V-A	A	50	1	1	-151	NA
13	3	50-150	V-A	A	50	1	2	-65	835
13	3	50-150	V-A	A	50	1	3	-100	714
13	3	50-150	V-A	A	50	1	4	-34	815
13	3	50-150	V-A	A	50	1	5	-52	731
13	3	50-150	V-A	A	50	1	6	-77	724
13	3	50-150	V-A	A	50	1	7	-26	800
13	3	50-150	V-A	A	50	2	1	-45	NA
13	3	50-150	V-A	A	50	2	2	-95	699
13	3	50-150	V-A	A	50	2	3	-86	758
13	3	50-150	V-A	A	50	2	4	-54	781
13	3	50-150	V-A	A	50	2	5	-29	774
13	3	50-150	V-A	A	50	2	6	-14	765
13	3	50-150	V-A	A	50	2	7	-90	673
13	3	50-150	V-A	A	50	3	1	-103	NA
13	3	50-150	V-A	A	50	3	2	-94	758
13	3	50-150	V-A	A	50	3	3	-92	751
13	3	50-150	V-A	A	50	3	4	-85	756
13	3	50-150	V-A	A	50	3	5	-73	761
13	3	50-150	V-A	A	50	3	6	-47	775
13	3	50-150	V-A	A	50	3	7	-68	729
13	3	50-150	V-A	A	50	4	1	-71	NA
13	3	50-150	V-A	A	50	4	2	-63	757
13	3	50-150	V-A	A	50	4	3	-69	743
13	3	50-150	V-A	A	50	4	4	1	819
13	3	50-150	V-A	A	50	4	5	-3	745
13	3	50-150	V-A	A	50	4	6	31	784
13	3	50-150	V-A	A	50	4	7	-79	639
13	3	50-150	V-A	A	50	5	1	-73	NA
13	3	50-150	V-A	A	50	5	2	-136	686
13	3	50-150	V-A	A	50	5	3	-120	765
13	3	50-150	V-A	A	50	5	4	-111	758
13	3	50-150	V-A	A	50	5	5	-89	771
13	3	50-150	V-A	A	50	5	6	-81	757
13	3	50-150	V-A	A	50	5	7	-119	712
13	3	50-150	V-A	A	50	6	1	-110	NA
13	3	50-150	V-A	A	50	6	2	-90	769
13	3	50-150	V-A	A	50	6	3	-38	801
13	3	50-150	V-A	A	50	6	4	-49	738
13	3	50-150	V-A	A	50	6	5	-56	742
13	3	50-150	V-A	A	50	6	6	-50	755
13	3	50-150	V-A	A	50	6	7	-79	720
13	3	50-150	V-A	A	50	7	1	-63	NA
13	3	50-150	V-A	A	50	7	2	-36	776
13	3	50-150	V-A	A	50	7	3	-72	714
13	3	50-150	V-A	A	50	7	4	-106	715
13	3	50-150	V-A	A	50	7	5	-95	760
13	3	50-150	V-A	A	50	7	6	-92	753
13	3	50-150	V-A	A	50	7	7	-112	729
13	3	50-150	V-A	A	50	8	1	-160	NA
13	3	50-150	V-A	A	50	8	2	-105	804
13	3	50-150	V-A	A	50	8	3	-76	779
13	3	50-150	V-A	A	50	8	4	-73	752
13	3	50-150	V-A	A	50	8	5	-59	763
13	3	50-150	V-A	A	50	8	6	-42	766
13	3	50-150	V-A	A	50	8	7	-124	667
13	3	50-150	V-A	A	50	9	1	-128	NA
13	3	50-150	V-A	A	50	9	2	-51	826
13	3	50-150	V-A	A	50	9	3	8	808
13	3	50-150	V-A	A	50	9	4	136	877
13	3	50-150	V-A	A	50	9	5	-48	NA
13	3	50-150	V-A	A	50	9	6	-126	671
13	3	50-150	V-A	A	50	9	7	-103	773
13	3	50-150	V-A	A	50	10	1	-75	NA
13	3	50-150	V-A	A	50	10	2	-108	716
13	3	50-150	V-A	A	50	10	3	-98	759
13	3	50-150	V-A	A	50	10	4	-129	718
13	3	50-150	V-A	A	50	10	5	-95	783
13	3	50-150	V-A	A	50	10	6	-85	759
13	3	50-150	V-A	A	50	10	7	-93	742
13	3	50-150	V-A	A	50	11	1	-93	NA
13	3	50-150	V-A	A	50	11	2	-74	768
13	3	50-150	V-A	A	50	11	3	-40	783
13	3	50-150	V-A	A	50	11	4	-28	761
13	3	50-150	V-A	A	50	11	5	-8	769
13	3	50-150	V-A	A	50	11	6	-35	722
13	3	50-150	V-A	A	50	11	7	-13	771
13	3	50-150	V-A	A	50	12	1	NA	NA
13	3	50-150	V-A	A	50	12	2	-59	NA
13	3	50-150	V-A	A	50	12	3	-49	759
13	3	50-150	V-A	A	50	12	4	-23	776
13	3	50-150	V-A	A	50	12	5	-41	731
13	3	50-150	V-A	A	50	12	6	-53	737
13	3	50-150	V-A	A	50	12	7	-96	706
13	3	50-150	V-A	A	50	13	1	NA	NA
13	3	50-150	V-A	A	50	13	2	-68	NA
13	3	50-150	V-A	A	50	13	3	5	822
13	3	50-150	V-A	A	50	13	4	-30	714
13	3	50-150	V-A	A	50	13	5	-59	720
13	3	50-150	V-A	A	50	13	6	-27	781
13	3	50-150	V-A	A	50	13	7	-89	687
13	3	50-150	V-A	A	50	14	1	-118	NA
13	3	50-150	V-A	A	50	14	2	-98	769
13	3	50-150	V-A	A	50	14	3	-111	736
13	3	50-150	V-A	A	50	14	4	-94	766
13	3	50-150	V-A	A	50	14	5	-125	718
13	3	50-150	V-A	A	50	14	6	-134	741
13	3	50-150	V-A	A	50	14	7	-162	721
13	3	50-150	V-A	A	50	15	1	-67	NA
13	3	50-150	V-A	A	50	15	2	-32	784
13	3	50-150	V-A	A	50	15	3	-143	638
13	3	50-150	V-A	A	50	15	4	-143	749
13	3	50-150	V-A	A	50	15	5	-77	815
13	3	50-150	V-A	A	50	15	6	-50	776
13	3	50-150	V-A	A	50	15	7	-87	712
13	2	50-150	V-A	V	150	1	1	NA	NA
13	2	50-150	V-A	V	150	1	2	NA	718
13	2	50-150	V-A	V	150	1	3	NA	760
13	2	50-150	V-A	V	150	1	4	-25	NA
13	2	50-150	V-A	V	150	1	5	-62	713
13	2	50-150	V-A	V	150	1	6	-70	743
13	2	50-150	V-A	V	150	1	7	-85	735
13	2	50-150	V-A	V	150	2	1	-36	NA
13	2	50-150	V-A	V	150	2	2	-46	740
13	2	50-150	V-A	V	150	2	3	-59	738
13	2	50-150	V-A	V	150	2	4	-132	677
13	2	50-150	V-A	V	150	2	5	-144	738
13	2	50-150	V-A	V	150	2	6	-198	696
13	2	50-150	V-A	V	150	2	7	-118	831
13	2	50-150	V-A	V	150	3	1	-70	NA
13	2	50-150	V-A	V	150	3	2	-135	686
13	2	50-150	V-A	V	150	3	3	-89	796
13	2	50-150	V-A	V	150	3	4	-156	683
13	2	50-150	V-A	V	150	3	5	-109	798
13	2	50-150	V-A	V	150	3	6	-109	750
13	2	50-150	V-A	V	150	3	7	-106	753
13	2	50-150	V-A	V	150	4	1	-76	NA
13	2	50-150	V-A	V	150	4	2	-202	624
13	2	50-150	V-A	V	150	4	3	-202	751
13	2	50-150	V-A	V	150	4	4	-115	837
13	2	50-150	V-A	V	150	4	5	-107	758
13	2	50-150	V-A	V	150	4	6	-119	739
13	2	50-150	V-A	V	150	4	7	-146	723
13	2	50-150	V-A	V	150	5	1	-162	NA
13	2	50-150	V-A	V	150	5	2	-109	803
13	2	50-150	V-A	V	150	5	3	-98	761
13	2	50-150	V-A	V	150	5	4	-120	729
13	2	50-150	V-A	V	150	5	5	-114	756
13	2	50-150	V-A	V	150	5	6	-144	720
13	2	50-150	V-A	V	150	5	7	-132	763
13	2	50-150	V-A	V	150	6	1	-145	NA
13	2	50-150	V-A	V	150	6	2	-74	822
13	2	50-150	V-A	V	150	6	3	-86	738
13	2	50-150	V-A	V	150	6	4	-5	831
13	2	50-150	V-A	V	150	6	5	-82	674
13	2	50-150	V-A	V	150	6	6	-175	657
13	2	50-150	V-A	V	150	6	7	-178	747
13	2	50-150	V-A	V	150	7	1	-151	NA
13	2	50-150	V-A	V	150	7	2	-153	748
13	2	50-150	V-A	V	150	7	3	-143	760
13	2	50-150	V-A	V	150	7	4	-147	747
13	2	50-150	V-A	V	150	7	5	48	NA
13	2	50-150	V-A	V	150	7	6	-82	620
13	2	50-150	V-A	V	150	7	7	-106	727
13	2	50-150	V-A	V	150	8	1	-129	NA
13	2	50-150	V-A	V	150	8	2	-101	778
13	2	50-150	V-A	V	150	8	3	-98	753
13	2	50-150	V-A	V	150	8	4	-114	735
13	2	50-150	V-A	V	150	8	5	-94	770
13	2	50-150	V-A	V	150	8	6	-140	704
13	2	50-150	V-A	V	150	8	7	-157	733
13	2	50-150	V-A	V	150	9	1	-142	NA
13	2	50-150	V-A	V	150	9	2	-162	730
13	2	50-150	V-A	V	150	9	3	-145	768
13	2	50-150	V-A	V	150	9	4	-159	736
13	2	50-150	V-A	V	150	9	5	-156	753
13	2	50-150	V-A	V	150	9	6	-115	791
13	2	50-150	V-A	V	150	9	7	-84	782
13	2	50-150	V-A	V	150	10	1	-94	NA
13	2	50-150	V-A	V	150	10	2	-101	743
13	2	50-150	V-A	V	150	10	3	-135	716
13	2	50-150	V-A	V	150	10	4	-115	770
13	2	50-150	V-A	V	150	10	5	-112	754
13	2	50-150	V-A	V	150	10	6	-135	727
13	2	50-150	V-A	V	150	10	7	-139	746
13	2	50-150	V-A	V	150	11	1	-86	NA
13	2	50-150	V-A	V	150	11	2	-95	742
13	2	50-150	V-A	V	150	11	3	-92	753
13	2	50-150	V-A	V	150	11	4	-121	721
13	2	50-150	V-A	V	150	11	5	-117	754
13	2	50-150	V-A	V	150	11	6	-85	783
13	2	50-150	V-A	V	150	11	7	-126	709
13	2	50-150	V-A	V	150	12	1	-96	NA
13	2	50-150	V-A	V	150	12	2	-103	743
13	2	50-150	V-A	V	150	12	3	-145	709
13	2	50-150	V-A	V	150	12	4	-136	759
13	2	50-150	V-A	V	150	12	5	-151	735
13	2	50-150	V-A	V	150	12	6	-180	721
13	2	50-150	V-A	V	150	12	7	-169	762
13	2	50-150	V-A	V	150	13	1	-115	NA
13	2	50-150	V-A	V	150	13	2	-92	774
13	2	50-150	V-A	V	150	13	3	-152	690
13	2	50-150	V-A	V	150	13	4	-163	739
13	2	50-150	V-A	V	150	13	5	-98	816
13	2	50-150	V-A	V	150	13	6	-56	792
13	2	50-150	V-A	V	150	13	7	-101	705
13	2	50-150	V-A	V	150	14	1	-51	NA
13	2	50-150	V-A	V	150	14	2	-70	731
13	2	50-150	V-A	V	150	14	3	-126	694
13	2	50-150	V-A	V	150	14	4	-83	794
13	2	50-150	V-A	V	150	14	5	-55	778
13	2	50-150	V-A	V	150	14	6	-65	740
13	2	50-150	V-A	V	150	14	7	-108	708
13	2	50-150	V-A	V	150	15	1	-118	NA
13	2	50-150	V-A	V	150	15	2	-93	776
13	2	50-150	V-A	V	150	15	3	-98	745
13	2	50-150	V-A	V	150	15	4	-130	718
13	2	50-150	V-A	V	150	15	5	-122	759
13	2	50-150	V-A	V	150	15	6	-76	796
13	2	50-150	V-A	V	150	15	7	-139	687
13	1	50-150	V-A	V	50	1	1	-125	NA
13	1	50-150	V-A	V	50	1	2	-55	821
13	1	50-150	V-A	V	50	1	3	5	810
13	1	50-150	V-A	V	50	1	4	70	815
13	1	50-150	V-A	V	50	1	5	37	718
13	1	50-150	V-A	V	50	1	6	47	760
13	1	50-150	V-A	V	50	1	7	70	773
13	1	50-150	V-A	V	50	2	1	-109	NA
13	1	50-150	V-A	V	50	2	2	-43	816
13	1	50-150	V-A	V	50	2	3	-11	783
13	1	50-150	V-A	V	50	2	4	14	775
13	1	50-150	V-A	V	50	2	5	-51	685
13	1	50-150	V-A	V	50	2	6	-102	700
13	1	50-150	V-A	V	50	2	7	-92	760
13	1	50-150	V-A	V	50	3	1	-138	NA
13	1	50-150	V-A	V	50	3	2	-45	844
13	1	50-150	V-A	V	50	3	3	-76	719
13	1	50-150	V-A	V	50	3	4	-60	766
13	1	50-150	V-A	V	50	3	5	-54	757
13	1	50-150	V-A	V	50	3	6	-17	787
13	1	50-150	V-A	V	50	3	7	-54	713
13	1	50-150	V-A	V	50	4	1	-152	NA
13	1	50-150	V-A	V	50	4	2	-93	809
13	1	50-150	V-A	V	50	4	3	-115	728
13	1	50-150	V-A	V	50	4	4	-110	756
13	1	50-150	V-A	V	50	4	5	-55	805
13	1	50-150	V-A	V	50	4	6	-85	720
13	1	50-150	V-A	V	50	4	7	-151	685
13	1	50-150	V-A	V	50	5	1	-76	NA
13	1	50-150	V-A	V	50	5	2	-110	716
13	1	50-150	V-A	V	50	5	3	-179	681
13	1	50-150	V-A	V	50	5	4	-199	730
13	1	50-150	V-A	V	50	5	5	-152	798
13	1	50-150	V-A	V	50	5	6	-217	685
13	1	50-150	V-A	V	50	5	7	-70	897
13	1	50-150	V-A	V	50	6	1	-130	NA
13	1	50-150	V-A	V	50	6	2	-79	802
13	1	50-150	V-A	V	50	6	3	-33	796
13	1	50-150	V-A	V	50	6	4	-48	735
13	1	50-150	V-A	V	50	6	5	-114	685
13	1	50-150	V-A	V	50	6	6	-115	749
13	1	50-150	V-A	V	50	6	7	-110	755
13	1	50-150	V-A	V	50	7	1	-148	NA
13	1	50-150	V-A	V	50	7	2	-151	747
13	1	50-150	V-A	V	50	7	3	-88	813
13	1	50-150	V-A	V	50	7	4	-148	690
13	1	50-150	V-A	V	50	7	5	-175	724
13	1	50-150	V-A	V	50	7	6	-167	758
13	1	50-150	V-A	V	50	7	7	-125	792
13	1	50-150	V-A	V	50	8	1	-88	NA
13	1	50-150	V-A	V	50	8	2	-118	720
13	1	50-150	V-A	V	50	8	3	-192	676
13	1	50-150	V-A	V	50	8	4	-208	735
13	1	50-150	V-A	V	50	8	5	-203	755
13	1	50-150	V-A	V	50	8	6	-186	767
13	1	50-150	V-A	V	50	8	7	-163	774
13	1	50-150	V-A	V	50	9	1	-180	NA
13	1	50-150	V-A	V	50	9	2	-111	819
13	1	50-150	V-A	V	50	9	3	-120	741
13	1	50-150	V-A	V	50	9	4	-136	735
13	1	50-150	V-A	V	50	9	5	-114	772
13	1	50-150	V-A	V	50	9	6	-104	760
13	1	50-150	V-A	V	50	9	7	-89	765
13	1	50-150	V-A	V	50	10	1	-85	NA
13	1	50-150	V-A	V	50	10	2	-117	718
13	1	50-150	V-A	V	50	10	3	-143	725
13	1	50-150	V-A	V	50	10	4	-137	756
13	1	50-150	V-A	V	50	10	5	-150	737
13	1	50-150	V-A	V	50	10	6	-154	747
13	1	50-150	V-A	V	50	10	7	-130	774
13	1	50-150	V-A	V	50	11	1	-96	NA
13	1	50-150	V-A	V	50	11	2	-118	729
13	1	50-150	V-A	V	50	11	3	9	877
13	1	50-150	V-A	V	50	11	4	-58	683
13	1	50-150	V-A	V	50	11	5	-25	784
13	1	50-150	V-A	V	50	11	6	-75	700
13	1	50-150	V-A	V	50	11	7	-88	737
13	1	50-150	V-A	V	50	12	1	-35	NA
13	1	50-150	V-A	V	50	12	2	-47	738
13	1	50-150	V-A	V	50	12	3	94	891
13	1	50-150	V-A	V	50	12	4	24	680
13	1	50-150	V-A	V	50	12	5	-32	695
13	1	50-150	V-A	V	50	12	6	-84	698
13	1	50-150	V-A	V	50	12	7	-89	745
13	1	50-150	V-A	V	50	13	1	-204	NA
13	1	50-150	V-A	V	50	13	2	-50	NA
13	1	50-150	V-A	V	50	13	3	-51	750
13	1	50-150	V-A	V	50	13	4	-73	728
13	1	50-150	V-A	V	50	13	5	-119	704
13	1	50-150	V-A	V	50	13	6	-191	679
13	1	50-150	V-A	V	50	13	7	-60	881
13	1	50-150	V-A	V	50	14	1	-72	NA
13	1	50-150	V-A	V	50	14	2	-159	663
13	1	50-150	V-A	V	50	14	3	-110	800
13	1	50-150	V-A	V	50	14	4	-128	732
13	1	50-150	V-A	V	50	14	5	-177	701
13	1	50-150	V-A	V	50	14	6	-140	788
13	1	50-150	V-A	V	50	14	7	-194	696
13	1	50-150	V-A	V	50	15	1	-66	NA
13	1	50-150	V-A	V	50	15	2	-74	742
13	1	50-150	V-A	V	50	15	3	-100	724
13	1	50-150	V-A	V	50	15	4	-62	788
13	1	50-150	V-A	V	50	15	5	-87	726
13	1	50-150	V-A	V	50	15	6	-65	772
13	1	50-150	V-A	V	50	15	7	-32	783
1	1	50-150	V-A	V	50	1	1	-53	NA
1	1	50-150	V-A	V	50	1	2	-141	662
1	1	50-150	V-A	V	50	1	3	-115	776
1	1	50-150	V-A	V	50	1	4	-192	674
1	1	50-150	V-A	V	50	1	5	-189	753
1	1	50-150	V-A	V	50	1	6	-169	770
1	1	50-150	V-A	V	50	1	7	23	NA
1	1	50-150	V-A	V	50	2	1	14	NA
1	1	50-150	V-A	V	50	2	2	-25	712
1	1	50-150	V-A	V	50	2	3	-51	724
1	1	50-150	V-A	V	50	2	4	-52	749
1	1	50-150	V-A	V	50	2	5	-104	699
1	1	50-150	V-A	V	50	2	6	-141	713
1	1	50-150	V-A	V	50	2	7	-148	743
1	1	50-150	V-A	V	50	3	1	-43	NA
1	1	50-150	V-A	V	50	3	2	-92	701
1	1	50-150	V-A	V	50	3	3	-138	705
1	1	50-150	V-A	V	50	3	4	-122	766
1	1	50-150	V-A	V	50	3	5	-142	730
1	1	50-150	V-A	V	50	3	6	-99	794
1	1	50-150	V-A	V	50	3	7	-198	651
1	1	50-150	V-A	V	50	4	1	-36	NA
1	1	50-150	V-A	V	50	4	2	-75	711
1	1	50-150	V-A	V	50	4	3	-25	800
1	1	50-150	V-A	V	50	4	4	-92	684
1	1	50-150	V-A	V	50	4	5	-72	770
1	1	50-150	V-A	V	50	4	6	-102	720
1	1	50-150	V-A	V	50	4	7	-104	749
1	1	50-150	V-A	V	50	5	1	-173	NA
1	1	50-150	V-A	V	50	5	2	-233	690
1	1	50-150	V-A	V	50	5	3	-262	722
1	1	50-150	V-A	V	50	5	4	-228	784
1	1	50-150	V-A	V	50	5	5	-144	834
1	1	50-150	V-A	V	50	5	6	-172	723
1	1	50-150	V-A	V	50	5	7	205	NA
1	1	50-150	V-A	V	50	6	1	-85	NA
1	1	50-150	V-A	V	50	6	2	-90	745
1	1	50-150	V-A	V	50	6	3	20	861
1	1	50-150	V-A	V	50	6	4	-26	704
1	1	50-150	V-A	V	50	6	5	-48	728
1	1	50-150	V-A	V	50	6	6	-91	708
1	1	50-150	V-A	V	50	6	7	-55	786
1	1	50-150	V-A	V	50	7	1	-35	NA
1	1	50-150	V-A	V	50	7	2	-44	741
1	1	50-150	V-A	V	50	7	3	-44	750
1	1	50-150	V-A	V	50	7	4	-101	694
1	1	50-150	V-A	V	50	7	5	-88	763
1	1	50-150	V-A	V	50	7	6	-59	779
1	1	50-150	V-A	V	50	7	7	-24	786
1	1	50-150	V-A	V	50	8	1	-10	NA
1	1	50-150	V-A	V	50	8	2	-94	666
1	1	50-150	V-A	V	50	8	3	-75	769
1	1	50-150	V-A	V	50	8	4	-127	699
1	1	50-150	V-A	V	50	8	5	-83	794
1	1	50-150	V-A	V	50	8	6	51	884
1	1	50-150	V-A	V	50	8	7	-57	643
1	1	50-150	V-A	V	50	9	1	-16	NA
1	1	50-150	V-A	V	50	9	2	-63	704
1	1	50-150	V-A	V	50	9	3	-97	716
1	1	50-150	V-A	V	50	9	4	-150	697
1	1	50-150	V-A	V	50	9	5	-147	753
1	1	50-150	V-A	V	50	9	6	-215	683
1	1	50-150	V-A	V	50	9	7	-76	889
1	1	50-150	V-A	V	50	10	1	-10	NA
1	1	50-150	V-A	V	50	10	2	-29	731
1	1	50-150	V-A	V	50	10	3	-65	714
1	1	50-150	V-A	V	50	10	4	-71	745
1	1	50-150	V-A	V	50	10	5	-49	772
1	1	50-150	V-A	V	50	10	6	-58	741
1	1	50-150	V-A	V	50	10	7	-125	683
1	1	50-150	V-A	V	50	11	1	-83	NA
1	1	50-150	V-A	V	50	11	2	-139	694
1	1	50-150	V-A	V	50	11	3	-211	678
1	1	50-150	V-A	V	50	11	4	-253	709
1	1	50-150	V-A	V	50	11	5	-181	822
1	1	50-150	V-A	V	50	11	6	-147	784
1	1	50-150	V-A	V	50	11	7	-122	776
1	1	50-150	V-A	V	50	12	1	-87	NA
1	1	50-150	V-A	V	50	12	2	-64	773
1	1	50-150	V-A	V	50	12	3	-60	755
1	1	50-150	V-A	V	50	12	4	-90	720
1	1	50-150	V-A	V	50	12	5	-94	746
1	1	50-150	V-A	V	50	12	6	-110	735
1	1	50-150	V-A	V	50	12	7	98	NA
1	1	50-150	V-A	V	50	13	1	69	NA
1	1	50-150	V-A	V	50	13	2	19	700
1	1	50-150	V-A	V	50	13	3	-49	682
1	1	50-150	V-A	V	50	13	4	-113	687
1	1	50-150	V-A	V	50	13	5	-131	732
1	1	50-150	V-A	V	50	13	6	-173	708
1	1	50-150	V-A	V	50	13	7	-145	778
1	1	50-150	V-A	V	50	14	1	-29	NA
1	1	50-150	V-A	V	50	14	2	-62	718
1	1	50-150	V-A	V	50	14	3	-90	722
1	1	50-150	V-A	V	50	14	4	-149	691
1	1	50-150	V-A	V	50	14	5	-156	744
1	1	50-150	V-A	V	50	14	6	-105	801
1	1	50-150	V-A	V	50	14	7	-139	716
1	1	50-150	V-A	V	50	15	1	10	NA
1	1	50-150	V-A	V	50	15	2	-55	685
1	1	50-150	V-A	V	50	15	3	-13	793
1	1	50-150	V-A	V	50	15	4	100	863
1	1	50-150	V-A	V	50	15	5	15	665
1	1	50-150	V-A	V	50	15	6	-1	735
1	1	50-150	V-A	V	50	15	7	-19	732
1	2	50-150	V-A	V	150	1	1	-35	NA
1	2	50-150	V-A	V	150	1	2	-75	711
1	2	50-150	V-A	V	150	1	3	-90	735
1	2	50-150	V-A	V	150	1	4	-99	741
1	2	50-150	V-A	V	150	1	5	-110	740
1	2	50-150	V-A	V	150	1	6	-143	717
1	2	50-150	V-A	V	150	1	7	-135	758
1	2	50-150	V-A	V	150	2	1	25	NA
1	2	50-150	V-A	V	150	2	2	106	831
1	2	50-150	V-A	V	150	2	3	79	724
1	2	50-150	V-A	V	150	2	4	50	721
1	2	50-150	V-A	V	150	2	5	72	772
1	2	50-150	V-A	V	150	2	6	13	692
1	2	50-150	V-A	V	150	2	7	-33	704
1	2	50-150	V-A	V	150	3	1	-92	NA
1	2	50-150	V-A	V	150	3	2	-164	678
1	2	50-150	V-A	V	150	3	3	-126	789
1	2	50-150	V-A	V	150	3	4	-97	779
1	2	50-150	V-A	V	150	3	5	-92	755
1	2	50-150	V-A	V	150	3	6	-115	728
1	2	50-150	V-A	V	150	3	7	-99	766
1	2	50-150	V-A	V	150	4	1	-3	NA
1	2	50-150	V-A	V	150	4	2	-70	683
1	2	50-150	V-A	V	150	4	3	-98	723
1	2	50-150	V-A	V	150	4	4	-46	802
1	2	50-150	V-A	V	150	4	5	-76	720
1	2	50-150	V-A	V	150	4	6	-109	717
1	2	50-150	V-A	V	150	4	7	-133	727
1	2	50-150	V-A	V	150	5	1	-65	NA
1	2	50-150	V-A	V	150	5	2	-103	712
1	2	50-150	V-A	V	150	5	3	-151	703
1	2	50-150	V-A	V	150	5	4	-99	802
1	2	50-150	V-A	V	150	5	5	-105	744
1	2	50-150	V-A	V	150	5	6	-95	761
1	2	50-150	V-A	V	150	5	7	-117	728
1	2	50-150	V-A	V	150	6	1	-3	NA
1	2	50-150	V-A	V	150	6	2	-81	672
1	2	50-150	V-A	V	150	6	3	-94	737
1	2	50-150	V-A	V	150	6	4	-18	827
1	2	50-150	V-A	V	150	6	5	-26	742
1	2	50-150	V-A	V	150	6	6	84	860
1	2	50-150	V-A	V	150	6	7	NA	NA
1	2	50-150	V-A	V	150	7	1	-102	NA
1	2	50-150	V-A	V	150	7	2	-106	747
1	2	50-150	V-A	V	150	7	3	-77	779
1	2	50-150	V-A	V	150	7	4	-73	754
1	2	50-150	V-A	V	150	7	5	-32	792
1	2	50-150	V-A	V	150	7	6	-85	697
1	2	50-150	V-A	V	150	7	7	158	NA
1	2	50-150	V-A	V	150	8	1	23	NA
1	2	50-150	V-A	V	150	8	2	-21	707
1	2	50-150	V-A	V	150	8	3	-59	712
1	2	50-150	V-A	V	150	8	4	-16	793
1	2	50-150	V-A	V	150	8	5	-48	719
1	2	50-150	V-A	V	150	8	6	-66	732
1	2	50-150	V-A	V	150	8	7	-68	748
1	2	50-150	V-A	V	150	9	1	-56	NA
1	2	50-150	V-A	V	150	9	2	-168	639
1	2	50-150	V-A	V	150	9	3	-154	764
1	2	50-150	V-A	V	150	9	4	-197	707
1	2	50-150	V-A	V	150	9	5	-216	732
1	2	50-150	V-A	V	150	9	6	-180	786
1	2	50-150	V-A	V	150	9	7	-217	713
1	2	50-150	V-A	V	150	10	1	-25	NA
1	2	50-150	V-A	V	150	10	2	-72	704
1	2	50-150	V-A	V	150	10	3	-166	656
1	2	50-150	V-A	V	150	10	4	-177	739
1	2	50-150	V-A	V	150	10	5	-102	825
1	2	50-150	V-A	V	150	10	6	-114	739
1	2	50-150	V-A	V	150	10	7	-113	751
1	2	50-150	V-A	V	150	11	1	-49	NA
1	2	50-150	V-A	V	150	11	2	-87	713
1	2	50-150	V-A	V	150	11	3	-140	697
1	2	50-150	V-A	V	150	11	4	-163	727
1	2	50-150	V-A	V	150	11	5	-174	740
1	2	50-150	V-A	V	150	11	6	-140	784
1	2	50-150	V-A	V	150	11	7	-153	737
1	2	50-150	V-A	V	150	12	1	-89	NA
1	2	50-150	V-A	V	150	12	2	-99	740
1	2	50-150	V-A	V	150	12	3	-115	735
1	2	50-150	V-A	V	150	12	4	-165	700
1	2	50-150	V-A	V	150	12	5	-120	795
1	2	50-150	V-A	V	150	12	6	-207	664
1	2	50-150	V-A	V	150	12	7	-63	894
1	2	50-150	V-A	V	150	13	1	-59	NA
1	2	50-150	V-A	V	150	13	2	-135	674
1	2	50-150	V-A	V	150	13	3	-131	754
1	2	50-150	V-A	V	150	13	4	-229	653
1	2	50-150	V-A	V	150	13	5	-236	743
1	2	50-150	V-A	V	150	13	6	-240	746
1	2	50-150	V-A	V	150	13	7	-242	749
1	2	50-150	V-A	V	150	14	1	-87	NA
1	2	50-150	V-A	V	150	14	2	-161	676
1	2	50-150	V-A	V	150	14	3	-110	801
1	2	50-150	V-A	V	150	14	4	-181	680
1	2	50-150	V-A	V	150	14	5	-278	653
1	2	50-150	V-A	V	150	14	6	-276	752
1	2	50-150	V-A	V	150	14	7	-289	737
1	2	50-150	V-A	V	150	15	1	-70	NA
1	2	50-150	V-A	V	150	15	2	-101	719
1	2	50-150	V-A	V	150	15	3	-118	733
1	2	50-150	V-A	V	150	15	4	-102	767
1	2	50-150	V-A	V	150	15	5	-109	743
1	2	50-150	V-A	V	150	15	6	-184	675
1	2	50-150	V-A	V	150	15	7	-136	799
1	3	50-150	V-A	A	50	1	1	-139	NA
1	3	50-150	V-A	A	50	1	2	-236	652
1	3	50-150	V-A	A	50	1	3	-244	741
1	3	50-150	V-A	A	50	1	4	-282	711
1	3	50-150	V-A	A	50	1	5	-262	769
1	3	50-150	V-A	A	50	1	6	-254	757
1	3	50-150	V-A	A	50	1	7	-196	807
1	3	50-150	V-A	A	50	2	1	-76	NA
1	3	50-150	V-A	A	50	2	2	-179	646
1	3	50-150	V-A	A	50	2	3	-180	748
1	3	50-150	V-A	A	50	2	4	-220	709
1	3	50-150	V-A	A	50	2	5	-230	739
1	3	50-150	V-A	A	50	2	6	-197	782
1	3	50-150	V-A	A	50	2	7	-123	823
1	3	50-150	V-A	A	50	3	1	-144	NA
1	3	50-150	V-A	A	50	3	2	-211	682
1	3	50-150	V-A	A	50	3	3	-198	763
1	3	50-150	V-A	A	50	3	4	-219	728
1	3	50-150	V-A	A	50	3	5	-269	699
1	3	50-150	V-A	A	50	3	6	-208	810
1	3	50-150	V-A	A	50	3	7	-230	727
1	3	50-150	V-A	A	50	4	1	-139	NA
1	3	50-150	V-A	A	50	4	2	-182	706
1	3	50-150	V-A	A	50	4	3	-204	727
1	3	50-150	V-A	A	50	4	4	-203	750
1	3	50-150	V-A	A	50	4	5	-188	764
1	3	50-150	V-A	A	50	4	6	-168	769
1	3	50-150	V-A	A	50	4	7	-167	750
1	3	50-150	V-A	A	50	5	1	-131	NA
1	3	50-150	V-A	A	50	5	2	-154	726
1	3	50-150	V-A	A	50	5	3	-145	758
1	3	50-150	V-A	A	50	5	4	-138	756
1	3	50-150	V-A	A	50	5	5	-129	758
1	3	50-150	V-A	A	50	5	6	102	NA
1	3	50-150	V-A	A	50	5	7	-13	634
1	3	50-150	V-A	A	50	6	1	-76	NA
1	3	50-150	V-A	A	50	6	2	-187	638
1	3	50-150	V-A	A	50	6	3	-183	753
1	3	50-150	V-A	A	50	6	4	-166	767
1	3	50-150	V-A	A	50	6	5	-141	774
1	3	50-150	V-A	A	50	6	6	-128	762
1	3	50-150	V-A	A	50	6	7	-157	720
1	3	50-150	V-A	A	50	7	1	-142	NA
1	3	50-150	V-A	A	50	7	2	-168	723
1	3	50-150	V-A	A	50	7	3	-220	697
1	3	50-150	V-A	A	50	7	4	-262	707
1	3	50-150	V-A	A	50	7	5	-136	875
1	3	50-150	V-A	A	50	7	6	-143	742
1	3	50-150	V-A	A	50	7	7	-149	743
1	3	50-150	V-A	A	50	8	1	-96	NA
1	3	50-150	V-A	A	50	8	2	-125	720
1	3	50-150	V-A	A	50	8	3	-101	774
1	3	50-150	V-A	A	50	8	4	-111	739
1	3	50-150	V-A	A	50	8	5	-97	763
1	3	50-150	V-A	A	50	8	6	-113	734
1	3	50-150	V-A	A	50	8	7	-48	814
1	3	50-150	V-A	A	50	9	1	-76	NA
1	3	50-150	V-A	A	50	9	2	-120	705
1	3	50-150	V-A	A	50	9	3	-136	733
1	3	50-150	V-A	A	50	9	4	-136	750
1	3	50-150	V-A	A	50	9	5	-38	847
1	3	50-150	V-A	A	50	9	6	-148	639
1	3	50-150	V-A	A	50	9	7	-71	827
1	3	50-150	V-A	A	50	10	1	-104	NA
1	3	50-150	V-A	A	50	10	2	-134	719
1	3	50-150	V-A	A	50	10	3	-161	723
1	3	50-150	V-A	A	50	10	4	-139	771
1	3	50-150	V-A	A	50	10	5	-148	740
1	3	50-150	V-A	A	50	10	6	-101	796
1	3	50-150	V-A	A	50	10	7	-136	714
1	3	50-150	V-A	A	50	11	1	-67	NA
1	3	50-150	V-A	A	50	11	2	-99	717
1	3	50-150	V-A	A	50	11	3	-116	732
1	3	50-150	V-A	A	50	11	4	-102	763
1	3	50-150	V-A	A	50	11	5	-142	709
1	3	50-150	V-A	A	50	11	6	-56	835
1	3	50-150	V-A	A	50	11	7	-2	803
1	3	50-150	V-A	A	50	12	1	-89	NA
1	3	50-150	V-A	A	50	12	2	-85	753
1	3	50-150	V-A	A	50	12	3	-83	751
1	3	50-150	V-A	A	50	12	4	-149	683
1	3	50-150	V-A	A	50	12	5	-108	790
1	3	50-150	V-A	A	50	12	6	-162	695
1	3	50-150	V-A	A	50	12	7	-179	732
1	3	50-150	V-A	A	50	13	1	-83	NA
1	3	50-150	V-A	A	50	13	2	-130	702
1	3	50-150	V-A	A	50	13	3	-130	749
1	3	50-150	V-A	A	50	13	4	-126	753
1	3	50-150	V-A	A	50	13	5	-148	727
1	3	50-150	V-A	A	50	13	6	-192	705
1	3	50-150	V-A	A	50	13	7	-146	795
1	3	50-150	V-A	A	50	14	1	-85	NA
1	3	50-150	V-A	A	50	14	2	-163	671
1	3	50-150	V-A	A	50	14	3	-163	749
1	3	50-150	V-A	A	50	14	4	-181	731
1	3	50-150	V-A	A	50	14	5	-211	719
1	3	50-150	V-A	A	50	14	6	-203	757
1	3	50-150	V-A	A	50	14	7	-187	765
1	3	50-150	V-A	A	50	15	1	-92	NA
1	3	50-150	V-A	A	50	15	2	-147	694
1	3	50-150	V-A	A	50	15	3	-122	774
1	3	50-150	V-A	A	50	15	4	-91	780
1	3	50-150	V-A	A	50	15	5	-110	730
1	3	50-150	V-A	A	50	15	6	-101	758
1	3	50-150	V-A	A	50	15	7	-87	763
1	4	50-150	V-A	A	150	1	1	-117	NA
1	4	50-150	V-A	A	150	1	2	-182	684
1	4	50-150	V-A	A	150	1	3	-232	699
1	4	50-150	V-A	A	150	1	4	-278	703
1	4	50-150	V-A	A	150	1	5	-305	722
1	4	50-150	V-A	A	150	1	6	-342	712
1	4	50-150	V-A	A	150	1	7	-317	774
1	4	50-150	V-A	A	150	2	1	-68	NA
1	4	50-150	V-A	A	150	2	2	-185	632
1	4	50-150	V-A	A	150	2	3	-185	749
1	4	50-150	V-A	A	150	2	4	-210	724
1	4	50-150	V-A	A	150	2	5	-177	782
1	4	50-150	V-A	A	150	2	6	-226	700
1	4	50-150	V-A	A	150	2	7	-208	768
1	4	50-150	V-A	A	150	3	1	-159	NA
1	4	50-150	V-A	A	150	3	2	-193	715
1	4	50-150	V-A	A	150	3	3	-225	717
1	4	50-150	V-A	A	150	3	4	-234	740
1	4	50-150	V-A	A	150	3	5	-217	766
1	4	50-150	V-A	A	150	3	6	-201	765
1	4	50-150	V-A	A	150	3	7	-209	741
1	4	50-150	V-A	A	150	4	1	-110	NA
1	4	50-150	V-A	A	150	4	2	-177	682
1	4	50-150	V-A	A	150	4	3	-173	753
1	4	50-150	V-A	A	150	4	4	-181	741
1	4	50-150	V-A	A	150	4	5	-189	741
1	4	50-150	V-A	A	150	4	6	-189	749
1	4	50-150	V-A	A	150	4	7	-187	751
1	4	50-150	V-A	A	150	5	1	-117	NA
1	4	50-150	V-A	A	150	5	2	-184	682
1	4	50-150	V-A	A	150	5	3	-175	759
1	4	50-150	V-A	A	150	5	4	-150	774
1	4	50-150	V-A	A	150	5	5	-153	746
1	4	50-150	V-A	A	150	5	6	-154	748
1	4	50-150	V-A	A	150	5	7	-177	726
1	4	50-150	V-A	A	150	6	1	-73	NA
1	4	50-150	V-A	A	150	6	2	-94	728
1	4	50-150	V-A	A	150	6	3	-146	697
1	4	50-150	V-A	A	150	6	4	-235	660
1	4	50-150	V-A	A	150	6	5	-248	736
1	4	50-150	V-A	A	150	6	6	-272	725
1	4	50-150	V-A	A	150	6	7	-287	734
1	4	50-150	V-A	A	150	7	1	-74	NA
1	4	50-150	V-A	A	150	7	2	-164	659
1	4	50-150	V-A	A	150	7	3	-168	745
1	4	50-150	V-A	A	150	7	4	-206	711
1	4	50-150	V-A	A	150	7	5	-278	677
1	4	50-150	V-A	A	150	7	6	NA	NA
1	4	50-150	V-A	A	150	7	7	307	NA
1	4	50-150	V-A	A	150	8	1	-98	NA
1	4	50-150	V-A	A	150	8	2	-125	722
1	4	50-150	V-A	A	150	8	3	-112	762
1	4	50-150	V-A	A	150	8	4	-205	656
1	4	50-150	V-A	A	150	8	5	-195	759
1	4	50-150	V-A	A	150	8	6	-177	767
1	4	50-150	V-A	A	150	8	7	-130	796
1	4	50-150	V-A	A	150	9	1	-61	NA
1	4	50-150	V-A	A	150	9	2	-96	714
1	4	50-150	V-A	A	150	9	3	-126	719
1	4	50-150	V-A	A	150	9	4	-127	748
1	4	50-150	V-A	A	150	9	5	-158	718
1	4	50-150	V-A	A	150	9	6	87	NA
1	4	50-150	V-A	A	150	9	7	18	680
1	4	50-150	V-A	A	150	10	1	-116	NA
1	4	50-150	V-A	A	150	10	2	-199	666
1	4	50-150	V-A	A	150	10	3	-204	744
1	4	50-150	V-A	A	150	10	4	-203	750
1	4	50-150	V-A	A	150	10	5	-213	739
1	4	50-150	V-A	A	150	10	6	-190	772
1	4	50-150	V-A	A	150	10	7	-190	750
1	4	50-150	V-A	A	150	11	1	-147	NA
1	4	50-150	V-A	A	150	11	2	-176	721
1	4	50-150	V-A	A	150	11	3	-259	666
1	4	50-150	V-A	A	150	11	4	-260	748
1	4	50-150	V-A	A	150	11	5	-273	736
1	4	50-150	V-A	A	150	11	6	-72	NA
1	4	50-150	V-A	A	150	11	7	-78	743
1	4	50-150	V-A	A	150	12	1	-135	NA
1	4	50-150	V-A	A	150	12	2	-208	677
1	4	50-150	V-A	A	150	12	3	-194	763
1	4	50-150	V-A	A	150	12	4	-156	787
1	4	50-150	V-A	A	150	12	5	-178	728
1	4	50-150	V-A	A	150	12	6	-153	774
1	4	50-150	V-A	A	150	12	7	-165	737
1	4	50-150	V-A	A	150	13	1	-103	NA
1	4	50-150	V-A	A	150	13	2	-151	701
1	4	50-150	V-A	A	150	13	3	-144	756
1	4	50-150	V-A	A	150	13	4	-123	770
1	4	50-150	V-A	A	150	13	5	-196	676
1	4	50-150	V-A	A	150	13	6	-200	745
1	4	50-150	V-A	A	150	13	7	-150	799
1	4	50-150	V-A	A	150	14	1	-130	NA
1	4	50-150	V-A	A	150	14	2	-173	706
1	4	50-150	V-A	A	150	14	3	-223	699
1	4	50-150	V-A	A	150	14	4	-225	747
1	4	50-150	V-A	A	150	14	5	-172	802
1	4	50-150	V-A	A	150	14	6	-166	755
1	4	50-150	V-A	A	150	14	7	-214	701
1	4	50-150	V-A	A	150	15	1	-124	NA
1	4	50-150	V-A	A	150	15	2	-142	731
1	4	50-150	V-A	A	150	15	3	-114	777
1	4	50-150	V-A	A	150	15	4	-123	740
1	4	50-150	V-A	A	150	15	5	-136	736
1	4	50-150	V-A	A	150	15	6	-133	752
1	4	50-150	V-A	A	150	15	7	-159	723
2	1	150-50	V-A	V	150	1	1	10	NA
2	1	150-50	V-A	V	150	1	2	-76	664
2	1	150-50	V-A	V	150	1	3	-109	718
2	1	150-50	V-A	V	150	1	4	-113	746
2	1	150-50	V-A	V	150	1	5	-93	770
2	1	150-50	V-A	V	150	1	6	-52	791
2	1	150-50	V-A	V	150	1	7	-52	751
2	1	150-50	V-A	V	150	2	1	-39	NA
2	1	150-50	V-A	V	150	2	2	-67	723
2	1	150-50	V-A	V	150	2	3	-64	753
2	1	150-50	V-A	V	150	2	4	-69	745
2	1	150-50	V-A	V	150	2	5	-100	720
2	1	150-50	V-A	V	150	2	6	-124	726
2	1	150-50	V-A	V	150	2	7	-102	772
2	1	150-50	V-A	V	150	3	1	59	NA
2	1	150-50	V-A	V	150	3	2	20	712
2	1	150-50	V-A	V	150	3	3	22	752
2	1	150-50	V-A	V	150	3	4	-18	710
2	1	150-50	V-A	V	150	3	5	16	785
2	1	150-50	V-A	V	150	3	6	-52	682
2	1	150-50	V-A	V	150	3	7	-97	705
2	1	150-50	V-A	V	150	4	1	-100	NA
2	1	150-50	V-A	V	150	4	2	-140	710
2	1	150-50	V-A	V	150	4	3	-201	689
2	1	150-50	V-A	V	150	4	4	-212	740
2	1	150-50	V-A	V	150	4	5	-164	798
2	1	150-50	V-A	V	150	4	6	-134	780
2	1	150-50	V-A	V	150	4	7	-127	758
2	1	150-50	V-A	V	150	5	1	-42	NA
2	1	150-50	V-A	V	150	5	2	-80	712
2	1	150-50	V-A	V	150	5	3	-142	688
2	1	150-50	V-A	V	150	5	4	-102	791
2	1	150-50	V-A	V	150	5	5	-91	761
2	1	150-50	V-A	V	150	5	6	-50	791
2	1	150-50	V-A	V	150	5	7	-36	764
2	1	150-50	V-A	V	150	6	1	-5	NA
2	1	150-50	V-A	V	150	6	2	-58	697
2	1	150-50	V-A	V	150	6	3	-81	727
2	1	150-50	V-A	V	150	6	4	-30	802
2	1	150-50	V-A	V	150	6	5	-32	748
2	1	150-50	V-A	V	150	6	6	-31	751
2	1	150-50	V-A	V	150	6	7	-20	762
2	1	150-50	V-A	V	150	7	1	-93	NA
2	1	150-50	V-A	V	150	7	2	-87	756
2	1	150-50	V-A	V	150	7	3	-101	737
2	1	150-50	V-A	V	150	7	4	0	851
2	1	150-50	V-A	V	150	7	5	-1	749
2	1	150-50	V-A	V	150	7	6	-62	690
2	1	150-50	V-A	V	150	7	7	-128	684
2	1	150-50	V-A	V	150	8	1	20	NA
2	1	150-50	V-A	V	150	8	2	-20	710
2	1	150-50	V-A	V	150	8	3	-16	754
2	1	150-50	V-A	V	150	8	4	-89	678
2	1	150-50	V-A	V	150	8	5	-95	744
2	1	150-50	V-A	V	150	8	6	-94	751
2	1	150-50	V-A	V	150	8	7	-106	739
2	1	150-50	V-A	V	150	9	1	-72	NA
2	1	150-50	V-A	V	150	9	2	-137	685
2	1	150-50	V-A	V	150	9	3	-120	767
2	1	150-50	V-A	V	150	9	4	-145	726
2	1	150-50	V-A	V	150	9	5	-87	808
2	1	150-50	V-A	V	150	9	6	-126	711
2	1	150-50	V-A	V	150	9	7	-156	720
2	1	150-50	V-A	V	150	10	1	1	NA
2	1	150-50	V-A	V	150	10	2	-44	705
2	1	150-50	V-A	V	150	10	3	-87	708
2	1	150-50	V-A	V	150	10	4	-125	712
2	1	150-50	V-A	V	150	10	5	-55	820
2	1	150-50	V-A	V	150	10	6	-181	625
2	1	150-50	V-A	V	150	10	7	-153	778
2	1	150-50	V-A	V	150	11	1	-44	NA
2	1	150-50	V-A	V	150	11	2	-157	638
2	1	150-50	V-A	V	150	11	3	-219	688
2	1	150-50	V-A	V	150	11	4	-208	761
2	1	150-50	V-A	V	150	11	5	-175	783
2	1	150-50	V-A	V	150	11	6	-204	722
2	1	150-50	V-A	V	150	11	7	-200	754
2	1	150-50	V-A	V	150	12	1	-33	NA
2	1	150-50	V-A	V	150	12	2	-30	753
2	1	150-50	V-A	V	150	12	3	-32	748
2	1	150-50	V-A	V	150	12	4	-39	744
2	1	150-50	V-A	V	150	12	5	8	797
2	1	150-50	V-A	V	150	12	6	225	NA
2	1	150-50	V-A	V	150	12	7	236	762
2	1	150-50	V-A	V	150	13	1	36	NA
2	1	150-50	V-A	V	150	13	2	-17	697
2	1	150-50	V-A	V	150	13	3	-10	758
2	1	150-50	V-A	V	150	13	4	-63	697
2	1	150-50	V-A	V	150	13	5	-116	697
2	1	150-50	V-A	V	150	13	6	-89	778
2	1	150-50	V-A	V	150	13	7	-57	782
2	1	150-50	V-A	V	150	14	1	-54	NA
2	1	150-50	V-A	V	150	14	2	-87	717
2	1	150-50	V-A	V	150	14	3	-111	726
2	1	150-50	V-A	V	150	14	4	-91	771
2	1	150-50	V-A	V	150	14	5	-106	735
2	1	150-50	V-A	V	150	14	6	-157	699
2	1	150-50	V-A	V	150	14	7	-238	670
2	1	150-50	V-A	V	150	15	1	-63	NA
2	1	150-50	V-A	V	150	15	2	-70	743
2	1	150-50	V-A	V	150	15	3	-86	735
2	1	150-50	V-A	V	150	15	4	-62	774
2	1	150-50	V-A	V	150	15	5	-114	698
2	1	150-50	V-A	V	150	15	6	-144	721
2	1	150-50	V-A	V	150	15	7	-109	785
2	2	150-50	V-A	V	50	1	1	-83	NA
2	2	150-50	V-A	V	50	1	2	-178	655
2	2	150-50	V-A	V	50	1	3	-190	739
2	2	150-50	V-A	V	50	1	4	-177	763
2	2	150-50	V-A	V	50	1	5	-162	765
2	2	150-50	V-A	V	50	1	6	-151	762
2	2	150-50	V-A	V	50	1	7	-200	701
2	2	150-50	V-A	V	50	2	1	-19	NA
2	2	150-50	V-A	V	50	2	2	-60	710
2	2	150-50	V-A	V	50	2	3	-133	677
2	2	150-50	V-A	V	50	2	4	-168	715
2	2	150-50	V-A	V	50	2	5	-127	792
2	2	150-50	V-A	V	50	2	6	296	NA
2	2	150-50	V-A	V	50	2	7	167	621
2	2	150-50	V-A	V	50	3	1	7	NA
2	2	150-50	V-A	V	50	3	2	-13	731
2	2	150-50	V-A	V	50	3	3	-61	702
2	2	150-50	V-A	V	50	3	4	-83	728
2	2	150-50	V-A	V	50	3	5	-159	675
2	2	150-50	V-A	V	50	3	6	-115	794
2	2	150-50	V-A	V	50	3	7	-94	771
2	2	150-50	V-A	V	50	4	1	-102	NA
2	2	150-50	V-A	V	50	4	2	-158	695
2	2	150-50	V-A	V	50	4	3	-138	770
2	2	150-50	V-A	V	50	4	4	-163	725
2	2	150-50	V-A	V	50	4	5	-218	696
2	2	150-50	V-A	V	50	4	6	-251	717
2	2	150-50	V-A	V	50	4	7	-239	762
2	2	150-50	V-A	V	50	5	1	-64	NA
2	2	150-50	V-A	V	50	5	2	-184	631
2	2	150-50	V-A	V	50	5	3	-194	740
2	2	150-50	V-A	V	50	5	4	-223	721
2	2	150-50	V-A	V	50	5	5	-284	689
2	2	150-50	V-A	V	50	5	6	-210	825
2	2	150-50	V-A	V	50	5	7	-147	813
2	2	150-50	V-A	V	50	6	1	0	NA
2	2	150-50	V-A	V	50	6	2	-29	721
2	2	150-50	V-A	V	50	6	3	-97	682
2	2	150-50	V-A	V	50	6	4	-222	625
2	2	150-50	V-A	V	50	6	5	-183	790
2	2	150-50	V-A	V	50	6	6	-186	747
2	2	150-50	V-A	V	50	6	7	-133	803
2	2	150-50	V-A	V	50	7	1	61	NA
2	2	150-50	V-A	V	50	7	2	-37	652
2	2	150-50	V-A	V	50	7	3	-59	728
2	2	150-50	V-A	V	50	7	4	-48	762
2	2	150-50	V-A	V	50	7	5	-30	768
2	2	150-50	V-A	V	50	7	6	-55	725
2	2	150-50	V-A	V	50	7	7	-96	710
2	2	150-50	V-A	V	50	8	1	-34	NA
2	2	150-50	V-A	V	50	8	2	-54	731
2	2	150-50	V-A	V	50	8	3	-127	677
2	2	150-50	V-A	V	50	8	4	-191	686
2	2	150-50	V-A	V	50	8	5	-252	689
2	2	150-50	V-A	V	50	8	6	-280	723
2	2	150-50	V-A	V	50	8	7	-153	877
2	2	150-50	V-A	V	50	9	1	29	NA
2	2	150-50	V-A	V	50	9	2	-64	658
2	2	150-50	V-A	V	50	9	3	-35	779
2	2	150-50	V-A	V	50	9	4	-21	764
2	2	150-50	V-A	V	50	9	5	-19	753
2	2	150-50	V-A	V	50	9	6	-34	735
2	2	150-50	V-A	V	50	9	7	-127	657
2	2	150-50	V-A	V	50	10	1	-84	NA
2	2	150-50	V-A	V	50	10	2	-78	756
2	2	150-50	V-A	V	50	10	3	-56	773
2	2	150-50	V-A	V	50	10	4	-149	657
2	2	150-50	V-A	V	50	10	5	-162	737
2	2	150-50	V-A	V	50	10	6	-168	745
2	2	150-50	V-A	V	50	10	7	-144	774
2	2	150-50	V-A	V	50	11	1	NA	NA
2	2	150-50	V-A	V	50	11	2	-163	NA
2	2	150-50	V-A	V	50	11	3	-158	755
2	2	150-50	V-A	V	50	11	4	-193	716
2	2	150-50	V-A	V	50	11	5	-273	670
2	2	150-50	V-A	V	50	11	6	-164	859
2	2	150-50	V-A	V	50	11	7	-120	795
2	2	150-50	V-A	V	50	12	1	16	NA
2	2	150-50	V-A	V	50	12	2	-51	684
2	2	150-50	V-A	V	50	12	3	-78	723
2	2	150-50	V-A	V	50	12	4	-74	754
2	2	150-50	V-A	V	50	12	5	-74	750
2	2	150-50	V-A	V	50	12	6	-45	780
2	2	150-50	V-A	V	50	12	7	-131	664
2	2	150-50	V-A	V	50	13	1	-26	NA
2	2	150-50	V-A	V	50	13	2	-72	704
2	2	150-50	V-A	V	50	13	3	-75	748
2	2	150-50	V-A	V	50	13	4	-177	648
2	2	150-50	V-A	V	50	13	5	-158	769
2	2	150-50	V-A	V	50	13	6	-91	818
2	2	150-50	V-A	V	50	13	7	-74	767
2	2	150-50	V-A	V	50	14	1	-82	NA
2	2	150-50	V-A	V	50	14	2	-85	747
2	2	150-50	V-A	V	50	14	3	-78	758
2	2	150-50	V-A	V	50	14	4	-143	685
2	2	150-50	V-A	V	50	14	5	-155	738
2	2	150-50	V-A	V	50	14	6	-245	661
2	2	150-50	V-A	V	50	14	7	-183	812
2	2	150-50	V-A	V	50	15	1	-85	NA
2	2	150-50	V-A	V	50	15	2	-47	789
2	2	150-50	V-A	V	50	15	3	-136	661
2	2	150-50	V-A	V	50	15	4	-219	667
2	2	150-50	V-A	V	50	15	5	-268	702
2	2	150-50	V-A	V	50	15	6	-271	747
2	2	150-50	V-A	V	50	15	7	-202	819
2	3	150-50	V-A	A	150	1	1	-115	NA
2	3	150-50	V-A	A	150	1	2	-180	684
2	3	150-50	V-A	A	150	1	3	-131	798
2	3	150-50	V-A	A	150	1	4	-126	754
2	3	150-50	V-A	A	150	1	5	-137	738
2	3	150-50	V-A	A	150	1	6	-112	774
2	3	150-50	V-A	A	150	1	7	-103	758
2	3	150-50	V-A	A	150	2	1	-102	NA
2	3	150-50	V-A	A	150	2	2	-137	714
2	3	150-50	V-A	A	150	2	3	-106	780
2	3	150-50	V-A	A	150	2	4	-103	752
2	3	150-50	V-A	A	150	2	5	-146	706
2	3	150-50	V-A	A	150	2	6	-102	793
2	3	150-50	V-A	A	150	2	7	-145	706
2	3	150-50	V-A	A	150	3	1	-126	NA
2	3	150-50	V-A	A	150	3	2	-167	708
2	3	150-50	V-A	A	150	3	3	-144	772
2	3	150-50	V-A	A	150	3	4	-153	740
2	3	150-50	V-A	A	150	3	5	-117	785
2	3	150-50	V-A	A	150	3	6	-154	712
2	3	150-50	V-A	A	150	3	7	-162	741
2	3	150-50	V-A	A	150	4	1	-177	NA
2	3	150-50	V-A	A	150	4	2	-150	776
2	3	150-50	V-A	A	150	4	3	-125	774
2	3	150-50	V-A	A	150	4	4	-107	767
2	3	150-50	V-A	A	150	4	5	-164	692
2	3	150-50	V-A	A	150	4	6	-111	802
2	3	150-50	V-A	A	150	4	7	-140	720
2	3	150-50	V-A	A	150	5	1	-127	NA
2	3	150-50	V-A	A	150	5	2	-217	659
2	3	150-50	V-A	A	150	5	3	-120	846
2	3	150-50	V-A	A	150	5	4	-131	738
2	3	150-50	V-A	A	150	5	5	-150	730
2	3	150-50	V-A	A	150	5	6	-132	767
2	3	150-50	V-A	A	150	5	7	-174	707
2	3	150-50	V-A	A	150	6	1	-126	NA
2	3	150-50	V-A	A	150	6	2	-215	660
2	3	150-50	V-A	A	150	6	3	-192	772
2	3	150-50	V-A	A	150	6	4	-134	807
2	3	150-50	V-A	A	150	6	5	-215	668
2	3	150-50	V-A	A	150	6	6	-201	763
2	3	150-50	V-A	A	150	6	7	-252	698
2	3	150-50	V-A	A	150	7	1	-191	NA
2	3	150-50	V-A	A	150	7	2	-193	748
2	3	150-50	V-A	A	150	7	3	-220	722
2	3	150-50	V-A	A	150	7	4	-177	792
2	3	150-50	V-A	A	150	7	5	-194	733
2	3	150-50	V-A	A	150	7	6	-161	782
2	3	150-50	V-A	A	150	7	7	-188	722
2	3	150-50	V-A	A	150	8	1	-90	NA
2	3	150-50	V-A	A	150	8	2	-89	750
2	3	150-50	V-A	A	150	8	3	-138	700
2	3	150-50	V-A	A	150	8	4	-134	753
2	3	150-50	V-A	A	150	8	5	-157	726
2	3	150-50	V-A	A	150	8	6	-175	731
2	3	150-50	V-A	A	150	8	7	-128	796
2	3	150-50	V-A	A	150	9	1	-128	NA
2	3	150-50	V-A	A	150	9	2	-195	682
2	3	150-50	V-A	A	150	9	3	-191	753
2	3	150-50	V-A	A	150	9	4	-198	742
2	3	150-50	V-A	A	150	9	5	-94	853
2	3	150-50	V-A	A	150	9	6	-104	739
2	3	150-50	V-A	A	150	9	7	-105	748
2	3	150-50	V-A	A	150	10	1	-136	NA
2	3	150-50	V-A	A	150	10	2	-174	711
2	3	150-50	V-A	A	150	10	3	-118	805
2	3	150-50	V-A	A	150	10	4	-161	706
2	3	150-50	V-A	A	150	10	5	-152	758
2	3	150-50	V-A	A	150	10	6	-167	735
2	3	150-50	V-A	A	150	10	7	-123	793
2	3	150-50	V-A	A	150	11	1	-101	NA
2	3	150-50	V-A	A	150	11	2	-146	704
2	3	150-50	V-A	A	150	11	3	-175	720
2	3	150-50	V-A	A	150	11	4	-177	747
2	3	150-50	V-A	A	150	11	5	-147	779
2	3	150-50	V-A	A	150	11	6	-107	789
2	3	150-50	V-A	A	150	11	7	-120	737
2	3	150-50	V-A	A	150	12	1	-80	NA
2	3	150-50	V-A	A	150	12	2	-80	749
2	3	150-50	V-A	A	150	12	3	-97	732
2	3	150-50	V-A	A	150	12	4	-141	705
2	3	150-50	V-A	A	150	12	5	-122	769
2	3	150-50	V-A	A	150	12	6	-184	687
2	3	150-50	V-A	A	150	12	7	-159	774
2	3	150-50	V-A	A	150	13	1	-109	NA
2	3	150-50	V-A	A	150	13	2	-141	717
2	3	150-50	V-A	A	150	13	3	-141	749
2	3	150-50	V-A	A	150	13	4	-125	765
2	3	150-50	V-A	A	150	13	5	-119	755
2	3	150-50	V-A	A	150	13	6	-187	681
2	3	150-50	V-A	A	150	13	7	-195	741
2	3	150-50	V-A	A	150	14	1	-141	NA
2	3	150-50	V-A	A	150	14	2	-182	708
2	3	150-50	V-A	A	150	14	3	-183	748
2	3	150-50	V-A	A	150	14	4	-175	757
2	3	150-50	V-A	A	150	14	5	-158	766
2	3	150-50	V-A	A	150	14	6	-153	754
2	3	150-50	V-A	A	150	14	7	-172	731
2	3	150-50	V-A	A	150	15	1	-136	NA
2	3	150-50	V-A	A	150	15	2	-172	713
2	3	150-50	V-A	A	150	15	3	-138	784
2	3	150-50	V-A	A	150	15	4	-182	705
2	3	150-50	V-A	A	150	15	5	-145	786
2	3	150-50	V-A	A	150	15	6	-145	749
2	3	150-50	V-A	A	150	15	7	-186	708
2	4	150-50	V-A	A	50	1	1	-56	NA
2	4	150-50	V-A	A	50	1	2	-67	738
2	4	150-50	V-A	A	50	1	3	-80	736
2	4	150-50	V-A	A	50	1	4	-106	723
2	4	150-50	V-A	A	50	1	5	-86	769
2	4	150-50	V-A	A	50	1	6	-88	747
2	4	150-50	V-A	A	50	1	7	-45	792
2	4	150-50	V-A	A	50	2	1	-79	NA
2	4	150-50	V-A	A	50	2	2	-133	696
2	4	150-50	V-A	A	50	2	3	-144	738
2	4	150-50	V-A	A	50	2	4	-108	785
2	4	150-50	V-A	A	50	2	5	-85	772
2	4	150-50	V-A	A	50	2	6	-156	678
2	4	150-50	V-A	A	50	2	7	-229	676
2	4	150-50	V-A	A	50	3	1	-64	NA
2	4	150-50	V-A	A	50	3	2	-144	670
2	4	150-50	V-A	A	50	3	3	-93	800
2	4	150-50	V-A	A	50	3	4	-124	718
2	4	150-50	V-A	A	50	3	5	-158	715
2	4	150-50	V-A	A	50	3	6	-154	753
2	4	150-50	V-A	A	50	3	7	-190	713
2	4	150-50	V-A	A	50	4	1	-128	NA
2	4	150-50	V-A	A	50	4	2	-165	712
2	4	150-50	V-A	A	50	4	3	-180	735
2	4	150-50	V-A	A	50	4	4	-237	692
2	4	150-50	V-A	A	50	4	5	-301	685
2	4	150-50	V-A	A	50	4	6	227	NA
2	4	150-50	V-A	A	50	4	7	141	663
2	4	150-50	V-A	A	50	5	1	-124	NA
2	4	150-50	V-A	A	50	5	2	-160	713
2	4	150-50	V-A	A	50	5	3	-154	755
2	4	150-50	V-A	A	50	5	4	-153	750
2	4	150-50	V-A	A	50	5	5	-147	755
2	4	150-50	V-A	A	50	5	6	-156	740
2	4	150-50	V-A	A	50	5	7	-195	710
2	4	150-50	V-A	A	50	6	1	-147	NA
2	4	150-50	V-A	A	50	6	2	-149	747
2	4	150-50	V-A	A	50	6	3	-140	758
2	4	150-50	V-A	A	50	6	4	-201	688
2	4	150-50	V-A	A	50	6	5	-154	796
2	4	150-50	V-A	A	50	6	6	-152	751
2	4	150-50	V-A	A	50	6	7	-170	731
2	4	150-50	V-A	A	50	7	1	-131	NA
2	4	150-50	V-A	A	50	7	2	-169	711
2	4	150-50	V-A	A	50	7	3	-159	759
2	4	150-50	V-A	A	50	7	4	-131	778
2	4	150-50	V-A	A	50	7	5	-169	711
2	4	150-50	V-A	A	50	7	6	-212	706
2	4	150-50	V-A	A	50	7	7	-235	726
2	4	150-50	V-A	A	50	8	1	-114	NA
2	4	150-50	V-A	A	50	8	2	-143	720
2	4	150-50	V-A	A	50	8	3	-164	729
2	4	150-50	V-A	A	50	8	4	-132	781
2	4	150-50	V-A	A	50	8	5	-140	741
2	4	150-50	V-A	A	50	8	6	-167	722
2	4	150-50	V-A	A	50	8	7	-212	704
2	4	150-50	V-A	A	50	9	1	-100	NA
2	4	150-50	V-A	A	50	9	2	-168	681
2	4	150-50	V-A	A	50	9	3	-181	736
2	4	150-50	V-A	A	50	9	4	-200	730
2	4	150-50	V-A	A	50	9	5	-146	803
2	4	150-50	V-A	A	50	9	6	-155	740
2	4	150-50	V-A	A	50	9	7	-200	704
2	4	150-50	V-A	A	50	10	1	-84	NA
2	4	150-50	V-A	A	50	10	2	-112	721
2	4	150-50	V-A	A	50	10	3	-113	748
2	4	150-50	V-A	A	50	10	4	-136	726
2	4	150-50	V-A	A	50	10	5	-181	704
2	4	150-50	V-A	A	50	10	6	-180	750
2	4	150-50	V-A	A	50	10	7	-157	772
2	4	150-50	V-A	A	50	11	1	-86	NA
2	4	150-50	V-A	A	50	11	2	-92	744
2	4	150-50	V-A	A	50	11	3	-132	709
2	4	150-50	V-A	A	50	11	4	-139	742
2	4	150-50	V-A	A	50	11	5	-155	734
2	4	150-50	V-A	A	50	11	6	-180	724
2	4	150-50	V-A	A	50	11	7	-206	723
2	4	150-50	V-A	A	50	12	1	-65	NA
2	4	150-50	V-A	A	50	12	2	-109	705
2	4	150-50	V-A	A	50	12	3	-126	732
2	4	150-50	V-A	A	50	12	4	-160	715
2	4	150-50	V-A	A	50	12	5	-180	729
2	4	150-50	V-A	A	50	12	6	-176	753
2	4	150-50	V-A	A	50	12	7	-177	749
2	4	150-50	V-A	A	50	13	1	-49	NA
2	4	150-50	V-A	A	50	13	2	-109	689
2	4	150-50	V-A	A	50	13	3	-96	762
2	4	150-50	V-A	A	50	13	4	-70	775
2	4	150-50	V-A	A	50	13	5	-106	713
2	4	150-50	V-A	A	50	13	6	-89	766
2	4	150-50	V-A	A	50	13	7	-110	728
2	4	150-50	V-A	A	50	14	1	-112	NA
2	4	150-50	V-A	A	50	14	2	-172	689
2	4	150-50	V-A	A	50	14	3	-209	712
2	4	150-50	V-A	A	50	14	4	-187	771
2	4	150-50	V-A	A	50	14	5	-121	815
2	4	150-50	V-A	A	50	14	6	-115	756
2	4	150-50	V-A	A	50	14	7	-130	734
2	4	150-50	V-A	A	50	15	1	-119	NA
2	4	150-50	V-A	A	50	15	2	-118	751
2	4	150-50	V-A	A	50	15	3	-138	729
2	4	150-50	V-A	A	50	15	4	-130	757
2	4	150-50	V-A	A	50	15	5	-125	754
2	4	150-50	V-A	A	50	15	6	-137	737
2	4	150-50	V-A	A	50	15	7	-193	693
3	1	50-150	A-V	A	50	1	1	42	NA
3	1	50-150	A-V	A	50	1	2	20	727
3	1	50-150	A-V	A	50	1	3	105	834
3	1	50-150	A-V	A	50	1	4	-3	641
3	1	50-150	A-V	A	50	1	5	35	787
3	1	50-150	A-V	A	50	1	6	322	NA
3	1	50-150	A-V	A	50	1	7	101	NA
3	1	50-150	A-V	A	50	2	1	-39	NA
3	1	50-150	A-V	A	50	2	2	-73	715
3	1	50-150	A-V	A	50	2	3	14	836
3	1	50-150	A-V	A	50	2	4	6	741
3	1	50-150	A-V	A	50	2	5	-14	729
3	1	50-150	A-V	A	50	2	6	-38	725
3	1	50-150	A-V	A	50	2	7	-3	785
3	1	50-150	A-V	A	50	3	1	-50	NA
3	1	50-150	A-V	A	50	3	2	-78	721
3	1	50-150	A-V	A	50	3	3	15	842
3	1	50-150	A-V	A	50	3	4	-16	718
3	1	50-150	A-V	A	50	3	5	-17	748
3	1	50-150	A-V	A	50	3	6	2	768
3	1	50-150	A-V	A	50	3	7	32	779
3	1	50-150	A-V	A	50	4	1	-11	NA
3	1	50-150	A-V	A	50	4	2	-37	723
3	1	50-150	A-V	A	50	4	3	43	829
3	1	50-150	A-V	A	50	4	4	-16	690
3	1	50-150	A-V	A	50	4	5	-13	752
3	1	50-150	A-V	A	50	4	6	-64	698
3	1	50-150	A-V	A	50	4	7	13	826
3	1	50-150	A-V	A	50	5	1	28	NA
3	1	50-150	A-V	A	50	5	2	-10	711
3	1	50-150	A-V	A	50	5	3	54	813
3	1	50-150	A-V	A	50	5	4	-60	635
3	1	50-150	A-V	A	50	5	5	9	818
3	1	50-150	A-V	A	50	5	6	46	786
3	1	50-150	A-V	A	50	5	7	19	722
3	1	50-150	A-V	A	50	6	1	32	NA
3	1	50-150	A-V	A	50	6	2	-6	711
3	1	50-150	A-V	A	50	6	3	-3	752
3	1	50-150	A-V	A	50	6	4	117	869
3	1	50-150	A-V	A	50	6	5	-10	623
3	1	50-150	A-V	A	50	6	6	-69	690
3	1	50-150	A-V	A	50	6	7	3	821
3	1	50-150	A-V	A	50	7	1	-19	NA
3	1	50-150	A-V	A	50	7	2	-64	704
3	1	50-150	A-V	A	50	7	3	64	878
3	1	50-150	A-V	A	50	7	4	52	737
3	1	50-150	A-V	A	50	7	5	73	770
3	1	50-150	A-V	A	50	7	6	35	711
3	1	50-150	A-V	A	50	7	7	-21	693
3	1	50-150	A-V	A	50	8	1	17	NA
3	1	50-150	A-V	A	50	8	2	1	733
3	1	50-150	A-V	A	50	8	3	15	764
3	1	50-150	A-V	A	50	8	4	5	739
3	1	50-150	A-V	A	50	8	5	33	777
3	1	50-150	A-V	A	50	8	6	2	718
3	1	50-150	A-V	A	50	8	7	-9	738
3	1	50-150	A-V	A	50	9	1	-36	NA
3	1	50-150	A-V	A	50	9	2	-20	766
3	1	50-150	A-V	A	50	9	3	-72	697
3	1	50-150	A-V	A	50	9	4	-93	728
3	1	50-150	A-V	A	50	9	5	-56	786
3	1	50-150	A-V	A	50	9	6	5	810
3	1	50-150	A-V	A	50	9	7	-38	706
3	1	50-150	A-V	A	50	10	1	8	NA
3	1	50-150	A-V	A	50	10	2	-57	684
3	1	50-150	A-V	A	50	10	3	46	852
3	1	50-150	A-V	A	50	10	4	7	710
3	1	50-150	A-V	A	50	10	5	34	776
3	1	50-150	A-V	A	50	10	6	-32	683
3	1	50-150	A-V	A	50	10	7	67	848
3	1	50-150	A-V	A	50	11	1	-6	NA
3	1	50-150	A-V	A	50	11	2	91	847
3	1	50-150	A-V	A	50	11	3	1	659
3	1	50-150	A-V	A	50	11	4	-37	711
3	1	50-150	A-V	A	50	11	5	-9	777
3	1	50-150	A-V	A	50	11	6	-56	702
3	1	50-150	A-V	A	50	11	7	21	826
3	1	50-150	A-V	A	50	12	1	81	NA
3	1	50-150	A-V	A	50	12	2	73	741
3	1	50-150	A-V	A	50	12	3	55	732
3	1	50-150	A-V	A	50	12	4	37	731
3	1	50-150	A-V	A	50	12	5	-11	701
3	1	50-150	A-V	A	50	12	6	75	835
3	1	50-150	A-V	A	50	12	7	60	734
3	1	50-150	A-V	A	50	13	1	19	NA
3	1	50-150	A-V	A	50	13	2	-47	683
3	1	50-150	A-V	A	50	13	3	11	807
3	1	50-150	A-V	A	50	13	4	23	761
3	1	50-150	A-V	A	50	13	5	-12	714
3	1	50-150	A-V	A	50	13	6	7	768
3	1	50-150	A-V	A	50	13	7	19	761
3	1	50-150	A-V	A	50	14	1	3	NA
3	1	50-150	A-V	A	50	14	2	-75	671
3	1	50-150	A-V	A	50	14	3	-25	799
3	1	50-150	A-V	A	50	14	4	-18	756
3	1	50-150	A-V	A	50	14	5	7	775
3	1	50-150	A-V	A	50	14	6	16	758
3	1	50-150	A-V	A	50	14	7	-49	684
3	1	50-150	A-V	A	50	15	1	-9	NA
3	1	50-150	A-V	A	50	15	2	-7	751
3	1	50-150	A-V	A	50	15	3	32	788
3	1	50-150	A-V	A	50	15	4	-4	713
3	1	50-150	A-V	A	50	15	5	6	759
3	1	50-150	A-V	A	50	15	6	-50	694
3	1	50-150	A-V	A	50	15	7	-25	774
3	2	50-150	A-V	A	150	1	1	-62	NA
3	2	50-150	A-V	A	150	1	2	-88	723
3	2	50-150	A-V	A	150	1	3	-27	810
3	2	50-150	A-V	A	150	1	4	-25	751
3	2	50-150	A-V	A	150	1	5	-42	732
3	2	50-150	A-V	A	150	1	6	-87	704
3	2	50-150	A-V	A	150	1	7	-55	781
3	2	50-150	A-V	A	150	2	1	-10	NA
3	2	50-150	A-V	A	150	2	2	-100	659
3	2	50-150	A-V	A	150	2	3	-43	806
3	2	50-150	A-V	A	150	2	4	-64	728
3	2	50-150	A-V	A	150	2	5	-69	744
3	2	50-150	A-V	A	150	2	6	-44	775
3	2	50-150	A-V	A	150	2	7	-13	780
3	2	50-150	A-V	A	150	3	1	-19	NA
3	2	50-150	A-V	A	150	3	2	-70	699
3	2	50-150	A-V	A	150	3	3	-12	807
3	2	50-150	A-V	A	150	3	4	-4	757
3	2	50-150	A-V	A	150	3	5	-9	745
3	2	50-150	A-V	A	150	3	6	-70	688
3	2	50-150	A-V	A	150	3	7	29	848
3	2	50-150	A-V	A	150	4	1	37	NA
3	2	50-150	A-V	A	150	4	2	-21	691
3	2	50-150	A-V	A	150	4	3	-49	721
3	2	50-150	A-V	A	150	4	4	-111	687
3	2	50-150	A-V	A	150	4	5	-89	771
3	2	50-150	A-V	A	150	4	6	-68	770
3	2	50-150	A-V	A	150	4	7	-59	759
3	2	50-150	A-V	A	150	5	1	-19	NA
3	2	50-150	A-V	A	150	5	2	-65	704
3	2	50-150	A-V	A	150	5	3	-12	802
3	2	50-150	A-V	A	150	5	4	18	779
3	2	50-150	A-V	A	150	5	5	39	770
3	2	50-150	A-V	A	150	5	6	-52	658
3	2	50-150	A-V	A	150	5	7	-44	757
3	2	50-150	A-V	A	150	6	1	37	NA
3	2	50-150	A-V	A	150	6	2	-78	634
3	2	50-150	A-V	A	150	6	3	-49	778
3	2	50-150	A-V	A	150	6	4	-77	721
3	2	50-150	A-V	A	150	6	5	-60	766
3	2	50-150	A-V	A	150	6	6	-44	765
3	2	50-150	A-V	A	150	6	7	226	NA
3	2	50-150	A-V	A	150	7	1	-35	NA
3	2	50-150	A-V	A	150	7	2	-47	737
3	2	50-150	A-V	A	150	7	3	-62	734
3	2	50-150	A-V	A	150	7	4	-68	743
3	2	50-150	A-V	A	150	7	5	-39	778
3	2	50-150	A-V	A	150	7	6	-58	730
3	2	50-150	A-V	A	150	7	7	-46	761
3	2	50-150	A-V	A	150	8	1	16	NA
3	2	50-150	A-V	A	150	8	2	-28	705
3	2	50-150	A-V	A	150	8	3	-15	762
3	2	50-150	A-V	A	150	8	4	13	777
3	2	50-150	A-V	A	150	8	5	1	737
3	2	50-150	A-V	A	150	8	6	46	794
3	2	50-150	A-V	A	150	8	7	-30	674
3	2	50-150	A-V	A	150	9	1	-20	NA
3	2	50-150	A-V	A	150	9	2	-49	720
3	2	50-150	A-V	A	150	9	3	15	813
3	2	50-150	A-V	A	150	9	4	-6	728
3	2	50-150	A-V	A	150	9	5	-45	710
3	2	50-150	A-V	A	150	9	6	-21	773
3	2	50-150	A-V	A	150	9	7	-8	762
3	2	50-150	A-V	A	150	10	1	-23	NA
3	2	50-150	A-V	A	150	10	2	-30	742
3	2	50-150	A-V	A	150	10	3	-3	777
3	2	50-150	A-V	A	150	10	4	-31	721
3	2	50-150	A-V	A	150	10	5	-1	779
3	2	50-150	A-V	A	150	10	6	-2	749
3	2	50-150	A-V	A	150	10	7	-21	730
3	2	50-150	A-V	A	150	11	1	47	NA
3	2	50-150	A-V	A	150	11	2	-9	694
3	2	50-150	A-V	A	150	11	3	30	788
3	2	50-150	A-V	A	150	11	4	20	739
3	2	50-150	A-V	A	150	11	5	-59	670
3	2	50-150	A-V	A	150	11	6	35	843
3	2	50-150	A-V	A	150	11	7	44	758
3	2	50-150	A-V	A	150	12	1	-45	NA
3	2	50-150	A-V	A	150	12	2	-66	728
3	2	50-150	A-V	A	150	12	3	-35	780
3	2	50-150	A-V	A	150	12	4	-41	743
3	2	50-150	A-V	A	150	12	5	-65	725
3	2	50-150	A-V	A	150	12	6	-23	791
3	2	50-150	A-V	A	150	12	7	-1	771
3	2	50-150	A-V	A	150	13	1	11	NA
3	2	50-150	A-V	A	150	13	2	2	740
3	2	50-150	A-V	A	150	13	3	21	768
3	2	50-150	A-V	A	150	13	4	-52	676
3	2	50-150	A-V	A	150	13	5	-34	767
3	2	50-150	A-V	A	150	13	6	44	827
3	2	50-150	A-V	A	150	13	7	80	785
3	2	50-150	A-V	A	150	14	1	-75	NA
3	2	50-150	A-V	A	150	14	2	-19	805
3	2	50-150	A-V	A	150	14	3	-29	739
3	2	50-150	A-V	A	150	14	4	-16	763
3	2	50-150	A-V	A	150	14	5	35	800
3	2	50-150	A-V	A	150	14	6	63	777
3	2	50-150	A-V	A	150	14	7	101	787
3	2	50-150	A-V	A	150	15	1	-22	NA
3	2	50-150	A-V	A	150	15	2	2	773
3	2	50-150	A-V	A	150	15	3	-4	743
3	2	50-150	A-V	A	150	15	4	-20	733
3	2	50-150	A-V	A	150	15	5	-23	746
3	2	50-150	A-V	A	150	15	6	-5	767
3	2	50-150	A-V	A	150	15	7	52	806
3	3	50-150	A-V	V	50	1	1	63	NA
3	3	50-150	A-V	V	50	1	2	66	753
3	3	50-150	A-V	V	50	1	3	131	815
3	3	50-150	A-V	V	50	1	4	99	719
3	3	50-150	A-V	V	50	1	5	72	723
3	3	50-150	A-V	V	50	1	6	57	735
3	3	50-150	A-V	V	50	1	7	100	794
3	3	50-150	A-V	V	50	2	1	138	NA
3	3	50-150	A-V	V	50	2	2	110	723
3	3	50-150	A-V	V	50	2	3	55	695
3	3	50-150	A-V	V	50	2	4	12	707
3	3	50-150	A-V	V	50	2	5	-13	726
3	3	50-150	A-V	V	50	2	6	-1	762
3	3	50-150	A-V	V	50	2	7	53	804
3	3	50-150	A-V	V	50	3	1	5	NA
3	3	50-150	A-V	V	50	3	2	91	836
3	3	50-150	A-V	V	50	3	3	66	726
3	3	50-150	A-V	V	50	3	4	90	774
3	3	50-150	A-V	V	50	3	5	39	699
3	3	50-150	A-V	V	50	3	6	-16	696
3	3	50-150	A-V	V	50	3	7	-30	736
3	3	50-150	A-V	V	50	4	1	0	NA
3	3	50-150	A-V	V	50	4	2	44	795
3	3	50-150	A-V	V	50	4	3	126	832
3	3	50-150	A-V	V	50	4	4	129	753
3	3	50-150	A-V	V	50	4	5	122	744
3	3	50-150	A-V	V	50	4	6	42	670
3	3	50-150	A-V	V	50	4	7	20	728
3	3	50-150	A-V	V	50	5	1	-4	NA
3	3	50-150	A-V	V	50	5	2	22	776
3	3	50-150	A-V	V	50	5	3	11	739
3	3	50-150	A-V	V	50	5	4	27	767
3	3	50-150	A-V	V	50	5	5	27	750
3	3	50-150	A-V	V	50	5	6	28	751
3	3	50-150	A-V	V	50	5	7	9	732
3	3	50-150	A-V	V	50	6	1	-50	NA
3	3	50-150	A-V	V	50	6	2	-53	748
3	3	50-150	A-V	V	50	6	3	-32	771
3	3	50-150	A-V	V	50	6	4	-15	767
3	3	50-150	A-V	V	50	6	5	-40	726
3	3	50-150	A-V	V	50	6	6	-3	787
3	3	50-150	A-V	V	50	6	7	30	783
3	3	50-150	A-V	V	50	7	1	39	NA
3	3	50-150	A-V	V	50	7	2	57	769
3	3	50-150	A-V	V	50	7	3	45	738
3	3	50-150	A-V	V	50	7	4	28	733
3	3	50-150	A-V	V	50	7	5	25	748
3	3	50-150	A-V	V	50	7	6	61	786
3	3	50-150	A-V	V	50	7	7	37	726
3	3	50-150	A-V	V	50	8	1	15	NA
3	3	50-150	A-V	V	50	8	2	0	736
3	3	50-150	A-V	V	50	8	3	75	825
3	3	50-150	A-V	V	50	8	4	90	765
3	3	50-150	A-V	V	50	8	5	115	775
3	3	50-150	A-V	V	50	8	6	89	725
3	3	50-150	A-V	V	50	8	7	36	697
3	3	50-150	A-V	V	50	9	1	61	NA
3	3	50-150	A-V	V	50	9	2	-5	684
3	3	50-150	A-V	V	50	9	3	0	756
3	3	50-150	A-V	V	50	9	4	35	785
3	3	50-150	A-V	V	50	9	5	44	759
3	3	50-150	A-V	V	50	9	6	12	718
3	3	50-150	A-V	V	50	9	7	74	813
3	3	50-150	A-V	V	50	10	1	110	NA
3	3	50-150	A-V	V	50	10	2	79	719
3	3	50-150	A-V	V	50	10	3	43	714
3	3	50-150	A-V	V	50	10	4	-30	678
3	3	50-150	A-V	V	50	10	5	30	810
3	3	50-150	A-V	V	50	10	6	47	767
3	3	50-150	A-V	V	50	10	7	-1	702
3	3	50-150	A-V	V	50	11	1	104	NA
3	3	50-150	A-V	V	50	11	2	83	729
3	3	50-150	A-V	V	50	11	3	72	739
3	3	50-150	A-V	V	50	11	4	56	735
3	3	50-150	A-V	V	50	11	5	-31	663
3	3	50-150	A-V	V	50	11	6	58	839
3	3	50-150	A-V	V	50	11	7	100	793
3	3	50-150	A-V	V	50	12	1	93	NA
3	3	50-150	A-V	V	50	12	2	77	734
3	3	50-150	A-V	V	50	12	3	52	726
3	3	50-150	A-V	V	50	12	4	71	769
3	3	50-150	A-V	V	50	12	5	86	765
3	3	50-150	A-V	V	50	12	6	31	696
3	3	50-150	A-V	V	50	12	7	27	746
3	3	50-150	A-V	V	50	13	1	93	NA
3	3	50-150	A-V	V	50	13	2	129	786
3	3	50-150	A-V	V	50	13	3	97	718
3	3	50-150	A-V	V	50	13	4	45	698
3	3	50-150	A-V	V	50	13	5	7	713
3	3	50-150	A-V	V	50	13	6	52	795
3	3	50-150	A-V	V	50	13	7	150	848
3	3	50-150	A-V	V	50	14	1	60	NA
3	3	50-150	A-V	V	50	14	2	42	733
3	3	50-150	A-V	V	50	14	3	61	769
3	3	50-150	A-V	V	50	14	4	69	758
3	3	50-150	A-V	V	50	14	5	34	715
3	3	50-150	A-V	V	50	14	6	-15	702
3	3	50-150	A-V	V	50	14	7	-22	743
3	3	50-150	A-V	V	50	15	1	55	NA
3	3	50-150	A-V	V	50	15	2	120	815
3	3	50-150	A-V	V	50	15	3	99	730
3	3	50-150	A-V	V	50	15	4	66	717
3	3	50-150	A-V	V	50	15	5	25	709
3	3	50-150	A-V	V	50	15	6	67	793
3	3	50-150	A-V	V	50	15	7	12	695
3	4	50-150	A-V	V	150	1	1	-2	NA
3	4	50-150	A-V	V	150	1	2	-67	686
3	4	50-150	A-V	V	150	1	3	-47	770
3	4	50-150	A-V	V	150	1	4	-21	776
3	4	50-150	A-V	V	150	1	5	-55	717
3	4	50-150	A-V	V	150	1	6	-23	782
3	4	50-150	A-V	V	150	1	7	-16	757
3	4	50-150	A-V	V	150	2	1	14	NA
3	4	50-150	A-V	V	150	2	2	-1	736
3	4	50-150	A-V	V	150	2	3	-59	692
3	4	50-150	A-V	V	150	2	4	-7	802
3	4	50-150	A-V	V	150	2	5	-17	740
3	4	50-150	A-V	V	150	2	6	-19	749
3	4	50-150	A-V	V	150	2	7	-47	722
3	4	50-150	A-V	V	150	3	1	-35	NA
3	4	50-150	A-V	V	150	3	2	-91	694
3	4	50-150	A-V	V	150	3	3	-106	736
3	4	50-150	A-V	V	150	3	4	-79	777
3	4	50-150	A-V	V	150	3	5	-1	828
3	4	50-150	A-V	V	150	3	6	-12	740
3	4	50-150	A-V	V	150	3	7	-121	641
3	4	50-150	A-V	V	150	4	1	73	NA
3	4	50-150	A-V	V	150	4	2	25	702
3	4	50-150	A-V	V	150	4	3	-3	723
3	4	50-150	A-V	V	150	4	4	-48	705
3	4	50-150	A-V	V	150	4	5	40	838
3	4	50-150	A-V	V	150	4	6	-10	701
3	4	50-150	A-V	V	150	4	7	-7	753
3	4	50-150	A-V	V	150	5	1	-7	NA
3	4	50-150	A-V	V	150	5	2	22	779
3	4	50-150	A-V	V	150	5	3	32	760
3	4	50-150	A-V	V	150	5	4	-15	704
3	4	50-150	A-V	V	150	5	5	-7	758
3	4	50-150	A-V	V	150	5	6	10	767
3	4	50-150	A-V	V	150	5	7	-15	726
3	4	50-150	A-V	V	150	6	1	94	NA
3	4	50-150	A-V	V	150	6	2	147	803
3	4	50-150	A-V	V	150	6	3	105	709
3	4	50-150	A-V	V	150	6	4	54	699
3	4	50-150	A-V	V	150	6	5	73	769
3	4	50-150	A-V	V	150	6	6	-5	673
3	4	50-150	A-V	V	150	6	7	-19	736
3	4	50-150	A-V	V	150	7	1	-118	NA
3	4	50-150	A-V	V	150	7	2	-63	806
3	4	50-150	A-V	V	150	7	3	-80	733
3	4	50-150	A-V	V	150	7	4	-54	776
3	4	50-150	A-V	V	150	7	5	-2	803
3	4	50-150	A-V	V	150	7	6	-39	713
3	4	50-150	A-V	V	150	7	7	-17	772
3	4	50-150	A-V	V	150	8	1	69	NA
3	4	50-150	A-V	V	150	8	2	53	735
3	4	50-150	A-V	V	150	8	3	32	729
3	4	50-150	A-V	V	150	8	4	32	750
3	4	50-150	A-V	V	150	8	5	-42	677
3	4	50-150	A-V	V	150	8	6	4	796
3	4	50-150	A-V	V	150	8	7	22	768
3	4	50-150	A-V	V	150	9	1	33	NA
3	4	50-150	A-V	V	150	9	2	47	764
3	4	50-150	A-V	V	150	9	3	39	742
3	4	50-150	A-V	V	150	9	4	26	738
3	4	50-150	A-V	V	150	9	5	30	754
3	4	50-150	A-V	V	150	9	6	24	744
3	4	50-150	A-V	V	150	9	7	-4	723
3	4	50-150	A-V	V	150	10	1	-39	NA
3	4	50-150	A-V	V	150	10	2	-24	765
3	4	50-150	A-V	V	150	10	3	28	802
3	4	50-150	A-V	V	150	10	4	28	751
3	4	50-150	A-V	V	150	10	5	41	763
3	4	50-150	A-V	V	150	10	6	11	720
3	4	50-150	A-V	V	150	10	7	-61	678
3	4	50-150	A-V	V	150	11	1	46	NA
3	4	50-150	A-V	V	150	11	2	62	766
3	4	50-150	A-V	V	150	11	3	88	777
3	4	50-150	A-V	V	150	11	4	35	697
3	4	50-150	A-V	V	150	11	5	11	726
3	4	50-150	A-V	V	150	11	6	-31	709
3	4	50-150	A-V	V	150	11	7	-11	770
3	4	50-150	A-V	V	150	12	1	21	NA
3	4	50-150	A-V	V	150	12	2	72	802
3	4	50-150	A-V	V	150	12	3	2	680
3	4	50-150	A-V	V	150	12	4	-17	731
3	4	50-150	A-V	V	150	12	5	47	815
3	4	50-150	A-V	V	150	12	6	71	774
3	4	50-150	A-V	V	150	12	7	67	746
3	4	50-150	A-V	V	150	13	1	32	NA
3	4	50-150	A-V	V	150	13	2	34	752
3	4	50-150	A-V	V	150	13	3	7	724
3	4	50-150	A-V	V	150	13	4	-6	737
3	4	50-150	A-V	V	150	13	5	26	782
3	4	50-150	A-V	V	150	13	6	1	725
3	4	50-150	A-V	V	150	13	7	15	765
3	4	50-150	A-V	V	150	14	1	39	NA
3	4	50-150	A-V	V	150	14	2	60	771
3	4	50-150	A-V	V	150	14	3	55	746
3	4	50-150	A-V	V	150	14	4	66	761
3	4	50-150	A-V	V	150	14	5	4	688
3	4	50-150	A-V	V	150	14	6	16	763
3	4	50-150	A-V	V	150	14	7	-1	733
3	4	50-150	A-V	V	150	15	1	-4	NA
3	4	50-150	A-V	V	150	15	2	-10	744
3	4	50-150	A-V	V	150	15	3	15	775
3	4	50-150	A-V	V	150	15	4	4	740
3	4	50-150	A-V	V	150	15	5	-17	729
3	4	50-150	A-V	V	150	15	6	-6	761
3	4	50-150	A-V	V	150	15	7	-10	746
5	1	50-150	V-A	V	50	1	1	-47	NA
5	1	50-150	V-A	V	50	1	2	-120	677
5	1	50-150	V-A	V	50	1	3	-68	802
5	1	50-150	V-A	V	50	1	4	11	830
5	1	50-150	V-A	V	50	1	5	-19	720
5	1	50-150	V-A	V	50	1	6	82	851
5	1	50-150	V-A	V	50	1	7	60	729
5	1	50-150	V-A	V	50	2	1	-170	NA
5	1	50-150	V-A	V	50	2	2	-94	826
5	1	50-150	V-A	V	50	2	3	-148	696
5	1	50-150	V-A	V	50	2	4	9	NA
5	1	50-150	V-A	V	50	2	5	-34	707
5	1	50-150	V-A	V	50	2	6	-58	726
5	1	50-150	V-A	V	50	2	7	-24	785
5	1	50-150	V-A	V	50	3	1	-109	NA
5	1	50-150	V-A	V	50	3	2	-124	735
5	1	50-150	V-A	V	50	3	3	-51	823
5	1	50-150	V-A	V	50	3	4	-61	740
5	1	50-150	V-A	V	50	3	5	-95	717
5	1	50-150	V-A	V	50	3	6	-85	760
5	1	50-150	V-A	V	50	3	7	-27	808
5	1	50-150	V-A	V	50	4	1	138	NA
5	1	50-150	V-A	V	50	4	2	-35	NA
5	1	50-150	V-A	V	50	4	3	-138	648
5	1	50-150	V-A	V	50	4	4	-78	810
5	1	50-150	V-A	V	50	4	5	-89	739
5	1	50-150	V-A	V	50	4	6	170	NA
5	1	50-150	V-A	V	50	4	7	158	738
5	1	50-150	V-A	V	50	5	1	-22	NA
5	1	50-150	V-A	V	50	5	2	-79	693
5	1	50-150	V-A	V	50	5	3	-94	736
5	1	50-150	V-A	V	50	5	4	-104	740
5	1	50-150	V-A	V	50	5	5	-58	796
5	1	50-150	V-A	V	50	5	6	-13	796
5	1	50-150	V-A	V	50	5	7	-12	751
5	1	50-150	V-A	V	50	6	1	-62	NA
5	1	50-150	V-A	V	50	6	2	-111	701
5	1	50-150	V-A	V	50	6	3	-69	792
5	1	50-150	V-A	V	50	6	4	-64	756
5	1	50-150	V-A	V	50	6	5	-184	630
5	1	50-150	V-A	V	50	6	6	-164	770
5	1	50-150	V-A	V	50	6	7	-126	789
5	1	50-150	V-A	V	50	7	1	-48	NA
5	1	50-150	V-A	V	50	7	2	-95	704
5	1	50-150	V-A	V	50	7	3	-123	722
5	1	50-150	V-A	V	50	7	4	-168	705
5	1	50-150	V-A	V	50	7	5	-45	874
5	1	50-150	V-A	V	50	7	6	70	865
5	1	50-150	V-A	V	50	7	7	6	686
5	1	50-150	V-A	V	50	8	1	-169	NA
5	1	50-150	V-A	V	50	8	2	-186	733
5	1	50-150	V-A	V	50	8	3	-173	764
5	1	50-150	V-A	V	50	8	4	-144	779
5	1	50-150	V-A	V	50	8	5	-109	785
5	1	50-150	V-A	V	50	8	6	-109	751
5	1	50-150	V-A	V	50	8	7	-64	795
5	1	50-150	V-A	V	50	9	1	20	NA
5	1	50-150	V-A	V	50	9	2	-61	670
5	1	50-150	V-A	V	50	9	3	-89	722
5	1	50-150	V-A	V	50	9	4	-88	751
5	1	50-150	V-A	V	50	9	5	-96	743
5	1	50-150	V-A	V	50	9	6	-107	739
5	1	50-150	V-A	V	50	9	7	-125	732
5	1	50-150	V-A	V	50	10	1	NA	NA
5	1	50-150	V-A	V	50	10	2	23	NA
5	1	50-150	V-A	V	50	10	3	-10	717
5	1	50-150	V-A	V	50	10	4	-50	711
5	1	50-150	V-A	V	50	10	5	-100	700
5	1	50-150	V-A	V	50	10	6	-74	776
5	1	50-150	V-A	V	50	10	7	-59	766
5	1	50-150	V-A	V	50	11	1	-103	NA
5	1	50-150	V-A	V	50	11	2	-109	744
5	1	50-150	V-A	V	50	11	3	-194	666
5	1	50-150	V-A	V	50	11	4	-123	821
5	1	50-150	V-A	V	50	11	5	-155	718
5	1	50-150	V-A	V	50	11	6	-118	788
5	1	50-150	V-A	V	50	11	7	-160	708
5	1	50-150	V-A	V	50	12	1	39	NA
5	1	50-150	V-A	V	50	12	2	144	856
5	1	50-150	V-A	V	50	12	3	159	765
5	1	50-150	V-A	V	50	12	4	159	750
5	1	50-150	V-A	V	50	12	5	154	746
5	1	50-150	V-A	V	50	12	6	107	703
5	1	50-150	V-A	V	50	12	7	167	810
5	1	50-150	V-A	V	50	13	1	-48	NA
5	1	50-150	V-A	V	50	13	2	-102	696
5	1	50-150	V-A	V	50	13	3	-142	710
5	1	50-150	V-A	V	50	13	4	-86	807
5	1	50-150	V-A	V	50	13	5	-153	683
5	1	50-150	V-A	V	50	13	6	-89	814
5	1	50-150	V-A	V	50	13	7	-90	749
5	1	50-150	V-A	V	50	14	1	-107	NA
5	1	50-150	V-A	V	50	14	2	-48	810
5	1	50-150	V-A	V	50	14	3	-10	788
5	1	50-150	V-A	V	50	14	4	1	761
5	1	50-150	V-A	V	50	14	5	19	769
5	1	50-150	V-A	V	50	14	6	4	735
5	1	50-150	V-A	V	50	14	7	102	848
5	1	50-150	V-A	V	50	15	1	107	NA
5	1	50-150	V-A	V	50	15	2	80	723
5	1	50-150	V-A	V	50	15	3	74	744
5	1	50-150	V-A	V	50	15	4	96	773
5	1	50-150	V-A	V	50	15	5	218	872
5	1	50-150	V-A	V	50	15	6	131	663
5	1	50-150	V-A	V	50	15	7	8	628
5	2	50-150	V-A	V	150	1	1	-32	NA
5	2	50-150	V-A	V	150	1	2	-18	764
5	2	50-150	V-A	V	150	1	3	-58	710
5	2	50-150	V-A	V	150	1	4	-78	731
5	2	50-150	V-A	V	150	1	5	-76	752
5	2	50-150	V-A	V	150	1	6	-59	767
5	2	50-150	V-A	V	150	1	7	-92	717
5	2	50-150	V-A	V	150	2	1	-90	NA
5	2	50-150	V-A	V	150	2	2	-34	806
5	2	50-150	V-A	V	150	2	3	-30	755
5	2	50-150	V-A	V	150	2	4	28	808
5	2	50-150	V-A	V	150	2	5	-38	684
5	2	50-150	V-A	V	150	2	6	-59	730
5	2	50-150	V-A	V	150	2	7	-102	707
5	2	50-150	V-A	V	150	3	1	-81	NA
5	2	50-150	V-A	V	150	3	2	-84	747
5	2	50-150	V-A	V	150	3	3	-65	769
5	2	50-150	V-A	V	150	3	4	-19	797
5	2	50-150	V-A	V	150	3	5	39	808
5	2	50-150	V-A	V	150	3	6	101	812
5	2	50-150	V-A	V	150	3	7	51	701
5	2	50-150	V-A	V	150	4	1	-77	NA
5	2	50-150	V-A	V	150	4	2	67	894
5	2	50-150	V-A	V	150	4	3	34	717
5	2	50-150	V-A	V	150	4	4	-3	714
5	2	50-150	V-A	V	150	4	5	30	783
5	2	50-150	V-A	V	150	4	6	-37	683
5	2	50-150	V-A	V	150	4	7	-145	643
5	2	50-150	V-A	V	150	5	1	60	NA
5	2	50-150	V-A	V	150	5	2	-20	670
5	2	50-150	V-A	V	150	5	3	-56	715
5	2	50-150	V-A	V	150	5	4	40	846
5	2	50-150	V-A	V	150	5	5	-34	676
5	2	50-150	V-A	V	150	5	6	-126	659
5	2	50-150	V-A	V	150	5	7	-149	727
5	2	50-150	V-A	V	150	6	1	-3	NA
5	2	50-150	V-A	V	150	6	2	-22	731
5	2	50-150	V-A	V	150	6	3	-26	747
5	2	50-150	V-A	V	150	6	4	47	823
5	2	50-150	V-A	V	150	6	5	2	705
5	2	50-150	V-A	V	150	6	6	-49	700
5	2	50-150	V-A	V	150	6	7	-102	697
5	2	50-150	V-A	V	150	7	1	69	NA
5	2	50-150	V-A	V	150	7	2	-21	660
5	2	50-150	V-A	V	150	7	3	-37	734
5	2	50-150	V-A	V	150	7	4	-130	658
5	2	50-150	V-A	V	150	7	5	-40	840
5	2	50-150	V-A	V	150	7	6	6	796
5	2	50-150	V-A	V	150	7	7	7	752
5	2	50-150	V-A	V	150	8	1	109	NA
5	2	50-150	V-A	V	150	8	2	-32	609
5	2	50-150	V-A	V	150	8	3	-36	747
5	2	50-150	V-A	V	150	8	4	-113	673
5	2	50-150	V-A	V	150	8	5	-5	858
5	2	50-150	V-A	V	150	8	6	-59	696
5	2	50-150	V-A	V	150	8	7	-73	737
5	2	50-150	V-A	V	150	9	1	-151	NA
5	2	50-150	V-A	V	150	9	2	-148	753
5	2	50-150	V-A	V	150	9	3	-100	799
5	2	50-150	V-A	V	150	9	4	-65	785
5	2	50-150	V-A	V	150	9	5	-87	728
5	2	50-150	V-A	V	150	9	6	-92	746
5	2	50-150	V-A	V	150	9	7	-42	800
5	2	50-150	V-A	V	150	10	1	-96	NA
5	2	50-150	V-A	V	150	10	2	-120	726
5	2	50-150	V-A	V	150	10	3	-156	715
5	2	50-150	V-A	V	150	10	4	-232	674
5	2	50-150	V-A	V	150	10	5	-277	705
5	2	50-150	V-A	V	150	10	6	-160	867
5	2	50-150	V-A	V	150	10	7	-242	669
5	2	50-150	V-A	V	150	11	1	-62	NA
5	2	50-150	V-A	V	150	11	2	-2	810
5	2	50-150	V-A	V	150	11	3	-75	677
5	2	50-150	V-A	V	150	11	4	-143	682
5	2	50-150	V-A	V	150	11	5	-194	700
5	2	50-150	V-A	V	150	11	6	-11	NA
5	2	50-150	V-A	V	150	11	7	-56	705
5	2	50-150	V-A	V	150	12	1	-86	NA
5	2	50-150	V-A	V	150	12	2	-135	701
5	2	50-150	V-A	V	150	12	3	-124	762
5	2	50-150	V-A	V	150	12	4	-168	706
5	2	50-150	V-A	V	150	12	5	-108	810
5	2	50-150	V-A	V	150	12	6	-28	831
5	2	50-150	V-A	V	150	12	7	-45	733
5	2	50-150	V-A	V	150	13	1	-35	NA
5	2	50-150	V-A	V	150	13	2	-117	669
5	2	50-150	V-A	V	150	13	3	-139	728
5	2	50-150	V-A	V	150	13	4	-161	728
5	2	50-150	V-A	V	150	13	5	-172	740
5	2	50-150	V-A	V	150	13	6	-83	839
5	2	50-150	V-A	V	150	13	7	-71	762
5	2	50-150	V-A	V	150	14	1	-113	NA
5	2	50-150	V-A	V	150	14	2	-98	765
5	2	50-150	V-A	V	150	14	3	-108	741
5	2	50-150	V-A	V	150	14	4	8	866
5	2	50-150	V-A	V	150	14	5	-90	652
5	2	50-150	V-A	V	150	14	6	-53	788
5	2	50-150	V-A	V	150	14	7	-62	741
5	2	50-150	V-A	V	150	15	1	68	NA
5	2	50-150	V-A	V	150	15	2	36	719
5	2	50-150	V-A	V	150	15	3	-11	703
5	2	50-150	V-A	V	150	15	4	43	804
5	2	50-150	V-A	V	150	15	5	63	770
5	2	50-150	V-A	V	150	15	6	47	735
5	2	50-150	V-A	V	150	15	7	59	762
5	3	50-150	V-A	A	50	1	1	-252	NA
5	3	50-150	V-A	A	50	1	2	-201	801
5	3	50-150	V-A	A	50	1	3	-240	710
5	3	50-150	V-A	A	50	1	4	-217	772
5	3	50-150	V-A	A	50	1	5	-171	795
5	3	50-150	V-A	A	50	1	6	-176	744
5	3	50-150	V-A	A	50	1	7	-231	694
5	3	50-150	V-A	A	50	2	1	-195	NA
5	3	50-150	V-A	A	50	2	2	-230	714
5	3	50-150	V-A	A	50	2	3	-183	796
5	3	50-150	V-A	A	50	2	4	-244	688
5	3	50-150	V-A	A	50	2	5	-173	821
5	3	50-150	V-A	A	50	2	6	-156	766
5	3	50-150	V-A	A	50	2	7	-162	743
5	3	50-150	V-A	A	50	3	1	-189	NA
5	3	50-150	V-A	A	50	3	2	-134	804
5	3	50-150	V-A	A	50	3	3	-119	764
5	3	50-150	V-A	A	50	3	4	-142	726
5	3	50-150	V-A	A	50	3	5	-143	749
5	3	50-150	V-A	A	50	3	6	-122	770
5	3	50-150	V-A	A	50	3	7	-166	705
5	3	50-150	V-A	A	50	4	1	-208	NA
5	3	50-150	V-A	A	50	4	2	-198	760
5	3	50-150	V-A	A	50	4	3	-208	739
5	3	50-150	V-A	A	50	4	4	-237	720
5	3	50-150	V-A	A	50	4	5	-204	783
5	3	50-150	V-A	A	50	4	6	-236	717
5	3	50-150	V-A	A	50	4	7	-258	727
5	3	50-150	V-A	A	50	5	1	-205	NA
5	3	50-150	V-A	A	50	5	2	-229	725
5	3	50-150	V-A	A	50	5	3	-186	792
5	3	50-150	V-A	A	50	5	4	-119	816
5	3	50-150	V-A	A	50	5	5	-137	732
5	3	50-150	V-A	A	50	5	6	-140	746
5	3	50-150	V-A	A	50	5	7	-137	752
5	3	50-150	V-A	A	50	6	1	-83	NA
5	3	50-150	V-A	A	50	6	2	-191	641
5	3	50-150	V-A	A	50	6	3	-161	779
5	3	50-150	V-A	A	50	6	4	-191	719
5	3	50-150	V-A	A	50	6	5	-168	772
5	3	50-150	V-A	A	50	6	6	-132	785
5	3	50-150	V-A	A	50	6	7	-192	689
5	3	50-150	V-A	A	50	7	1	-139	NA
5	3	50-150	V-A	A	50	7	2	-130	758
5	3	50-150	V-A	A	50	7	3	-175	704
5	3	50-150	V-A	A	50	7	4	-143	781
5	3	50-150	V-A	A	50	7	5	-168	724
5	3	50-150	V-A	A	50	7	6	-132	785
5	3	50-150	V-A	A	50	7	7	-149	732
5	3	50-150	V-A	A	50	8	1	-105	NA
5	3	50-150	V-A	A	50	8	2	-132	722
5	3	50-150	V-A	A	50	8	3	-116	765
5	3	50-150	V-A	A	50	8	4	-100	765
5	3	50-150	V-A	A	50	8	5	-46	803
5	3	50-150	V-A	A	50	8	6	-148	647
5	3	50-150	V-A	A	50	8	7	188	NA
5	3	50-150	V-A	A	50	9	1	-192	NA
5	3	50-150	V-A	A	50	9	2	-179	762
5	3	50-150	V-A	A	50	9	3	-164	764
5	3	50-150	V-A	A	50	9	4	-143	770
5	3	50-150	V-A	A	50	9	5	-165	727
5	3	50-150	V-A	A	50	9	6	-124	790
5	3	50-150	V-A	A	50	9	7	-196	677
5	3	50-150	V-A	A	50	10	1	-202	NA
5	3	50-150	V-A	A	50	10	2	-78	873
5	3	50-150	V-A	A	50	10	3	-100	727
5	3	50-150	V-A	A	50	10	4	-81	768
5	3	50-150	V-A	A	50	10	5	-105	726
5	3	50-150	V-A	A	50	10	6	-46	808
5	3	50-150	V-A	A	50	10	7	-93	702
5	3	50-150	V-A	A	50	11	1	-206	NA
5	3	50-150	V-A	A	50	11	2	-134	821
5	3	50-150	V-A	A	50	11	3	-109	774
5	3	50-150	V-A	A	50	11	4	-114	744
5	3	50-150	V-A	A	50	11	5	-119	744
5	3	50-150	V-A	A	50	11	6	-65	803
5	3	50-150	V-A	A	50	11	7	-132	682
5	3	50-150	V-A	A	50	12	1	-277	NA
5	3	50-150	V-A	A	50	12	2	-199	827
5	3	50-150	V-A	A	50	12	3	-162	786
5	3	50-150	V-A	A	50	12	4	-225	686
5	3	50-150	V-A	A	50	12	5	-264	710
5	3	50-150	V-A	A	50	12	6	-231	782
5	3	50-150	V-A	A	50	12	7	-241	739
5	3	50-150	V-A	A	50	13	1	-167	NA
5	3	50-150	V-A	A	50	13	2	-149	767
5	3	50-150	V-A	A	50	13	3	-111	787
5	3	50-150	V-A	A	50	13	4	-136	725
5	3	50-150	V-A	A	50	13	5	-169	716
5	3	50-150	V-A	A	50	13	6	-159	759
5	3	50-150	V-A	A	50	13	7	-225	683
5	3	50-150	V-A	A	50	14	1	-122	NA
5	3	50-150	V-A	A	50	14	2	-119	753
5	3	50-150	V-A	A	50	14	3	-95	773
5	3	50-150	V-A	A	50	14	4	-141	703
5	3	50-150	V-A	A	50	14	5	-133	757
5	3	50-150	V-A	A	50	14	6	-104	778
5	3	50-150	V-A	A	50	14	7	-137	716
5	3	50-150	V-A	A	50	15	1	-209	NA
5	3	50-150	V-A	A	50	15	2	NA	NA
5	3	50-150	V-A	A	50	15	3	-136	NA
5	3	50-150	V-A	A	50	15	4	-101	784
5	3	50-150	V-A	A	50	15	5	-140	710
5	3	50-150	V-A	A	50	15	6	-122	767
5	3	50-150	V-A	A	50	15	7	-161	710
5	4	50-150	V-A	A	150	1	1	-255	NA
5	4	50-150	V-A	A	150	1	2	-180	824
5	4	50-150	V-A	A	150	1	3	-186	743
5	4	50-150	V-A	A	150	1	4	-221	714
[truncated: 5,561 more rows]
