# Supplementary material for: Audio-motor but not visuo-motor temporal recalibration speeds up sensory processing
Source: PLoS One. 2017 Dec 7;12(12):e0189242. doi: 10.1371/journal.pone.0189242 (PMC5720774; doi:10.1371/journal.pone.0189242)
Supplement: S1 Dataset — Raw data, processed raw data in which outliers are eliminated, and mean (median) and WSD (QD) of asynchrony and RTs are included. See 'README.txt' for descriptions of each CSV file. (ZIP) [file pone.0189242.s001.zip › raw_asyn_outliers_removed.csv]

subject	session	delay.order	modality.order	modality	delay	trial	tap	asynchrony	ioi
1	4	50-150	V-A	A	150	1	1	-117	NA
1	4	50-150	V-A	A	150	1	2	-182	684
1	4	50-150	V-A	A	150	1	3	-232	699
1	4	50-150	V-A	A	150	1	4	-278	703
1	4	50-150	V-A	A	150	1	5	NA	722
1	4	50-150	V-A	A	150	1	6	NA	712
1	4	50-150	V-A	A	150	1	7	NA	774
1	4	50-150	V-A	A	150	2	1	-68	NA
1	4	50-150	V-A	A	150	2	2	-185	NA
1	4	50-150	V-A	A	150	2	3	-185	749
1	4	50-150	V-A	A	150	2	4	-210	724
1	4	50-150	V-A	A	150	2	5	-177	782
1	4	50-150	V-A	A	150	2	6	-226	700
1	4	50-150	V-A	A	150	2	7	-208	768
1	4	50-150	V-A	A	150	3	1	-159	NA
1	4	50-150	V-A	A	150	3	2	-193	715
1	4	50-150	V-A	A	150	3	3	-225	717
1	4	50-150	V-A	A	150	3	4	-234	740
1	4	50-150	V-A	A	150	3	5	-217	766
1	4	50-150	V-A	A	150	3	6	-201	765
1	4	50-150	V-A	A	150	3	7	-209	741
1	4	50-150	V-A	A	150	4	1	-110	NA
1	4	50-150	V-A	A	150	4	2	-177	682
1	4	50-150	V-A	A	150	4	3	-173	753
1	4	50-150	V-A	A	150	4	4	-181	741
1	4	50-150	V-A	A	150	4	5	-189	741
1	4	50-150	V-A	A	150	4	6	-189	749
1	4	50-150	V-A	A	150	4	7	-187	751
1	4	50-150	V-A	A	150	5	1	-117	NA
1	4	50-150	V-A	A	150	5	2	-184	682
1	4	50-150	V-A	A	150	5	3	-175	759
1	4	50-150	V-A	A	150	5	4	-150	774
1	4	50-150	V-A	A	150	5	5	-153	746
1	4	50-150	V-A	A	150	5	6	-154	748
1	4	50-150	V-A	A	150	5	7	-177	726
1	4	50-150	V-A	A	150	6	1	-73	NA
1	4	50-150	V-A	A	150	6	2	-94	728
1	4	50-150	V-A	A	150	6	3	-146	697
1	4	50-150	V-A	A	150	6	4	-235	660
1	4	50-150	V-A	A	150	6	5	-248	736
1	4	50-150	V-A	A	150	6	6	-272	725
1	4	50-150	V-A	A	150	6	7	-287	734
1	4	50-150	V-A	A	150	7	1	-74	NA
1	4	50-150	V-A	A	150	7	2	-164	659
1	4	50-150	V-A	A	150	7	3	-168	745
1	4	50-150	V-A	A	150	7	4	-206	711
1	4	50-150	V-A	A	150	7	5	-278	677
1	4	50-150	V-A	A	150	7	6	NA	NA
1	4	50-150	V-A	A	150	7	7	NA	NA
1	4	50-150	V-A	A	150	8	1	-98	NA
1	4	50-150	V-A	A	150	8	2	-125	722
1	4	50-150	V-A	A	150	8	3	-112	762
1	4	50-150	V-A	A	150	8	4	-205	656
1	4	50-150	V-A	A	150	8	5	-195	759
1	4	50-150	V-A	A	150	8	6	-177	767
1	4	50-150	V-A	A	150	8	7	-130	796
1	4	50-150	V-A	A	150	9	1	-61	NA
1	4	50-150	V-A	A	150	9	2	-96	714
1	4	50-150	V-A	A	150	9	3	-126	719
1	4	50-150	V-A	A	150	9	4	-127	748
1	4	50-150	V-A	A	150	9	5	-158	718
1	4	50-150	V-A	A	150	9	6	NA	NA
1	4	50-150	V-A	A	150	9	7	NA	680
1	4	50-150	V-A	A	150	10	1	-116	NA
1	4	50-150	V-A	A	150	10	2	-199	666
1	4	50-150	V-A	A	150	10	3	-204	744
1	4	50-150	V-A	A	150	10	4	-203	750
1	4	50-150	V-A	A	150	10	5	-213	739
1	4	50-150	V-A	A	150	10	6	-190	772
1	4	50-150	V-A	A	150	10	7	-190	750
1	4	50-150	V-A	A	150	11	1	-147	NA
1	4	50-150	V-A	A	150	11	2	-176	721
1	4	50-150	V-A	A	150	11	3	-259	666
1	4	50-150	V-A	A	150	11	4	-260	748
1	4	50-150	V-A	A	150	11	5	-273	736
1	4	50-150	V-A	A	150	11	6	-72	NA
1	4	50-150	V-A	A	150	11	7	-78	743
1	4	50-150	V-A	A	150	12	1	-135	NA
1	4	50-150	V-A	A	150	12	2	-208	677
1	4	50-150	V-A	A	150	12	3	-194	763
1	4	50-150	V-A	A	150	12	4	-156	787
1	4	50-150	V-A	A	150	12	5	-178	728
1	4	50-150	V-A	A	150	12	6	-153	774
1	4	50-150	V-A	A	150	12	7	-165	737
1	4	50-150	V-A	A	150	13	1	-103	NA
1	4	50-150	V-A	A	150	13	2	-151	701
1	4	50-150	V-A	A	150	13	3	-144	756
1	4	50-150	V-A	A	150	13	4	-123	770
1	4	50-150	V-A	A	150	13	5	-196	676
1	4	50-150	V-A	A	150	13	6	-200	745
1	4	50-150	V-A	A	150	13	7	-150	799
1	4	50-150	V-A	A	150	14	1	-130	NA
1	4	50-150	V-A	A	150	14	2	-173	706
1	4	50-150	V-A	A	150	14	3	-223	699
1	4	50-150	V-A	A	150	14	4	-225	747
1	4	50-150	V-A	A	150	14	5	-172	802
1	4	50-150	V-A	A	150	14	6	-166	755
1	4	50-150	V-A	A	150	14	7	-214	701
1	4	50-150	V-A	A	150	15	1	-124	NA
1	4	50-150	V-A	A	150	15	2	-142	731
1	4	50-150	V-A	A	150	15	3	-114	777
1	4	50-150	V-A	A	150	15	4	-123	740
1	4	50-150	V-A	A	150	15	5	-136	736
1	4	50-150	V-A	A	150	15	6	-133	752
1	4	50-150	V-A	A	150	15	7	-159	723
1	3	50-150	V-A	A	50	1	1	-139	NA
1	3	50-150	V-A	A	50	1	2	-236	652
1	3	50-150	V-A	A	50	1	3	-244	741
1	3	50-150	V-A	A	50	1	4	-282	711
1	3	50-150	V-A	A	50	1	5	-262	769
1	3	50-150	V-A	A	50	1	6	-254	757
1	3	50-150	V-A	A	50	1	7	-196	807
1	3	50-150	V-A	A	50	2	1	-76	NA
1	3	50-150	V-A	A	50	2	2	-179	NA
1	3	50-150	V-A	A	50	2	3	-180	748
1	3	50-150	V-A	A	50	2	4	-220	709
1	3	50-150	V-A	A	50	2	5	-230	739
1	3	50-150	V-A	A	50	2	6	-197	782
1	3	50-150	V-A	A	50	2	7	-123	823
1	3	50-150	V-A	A	50	3	1	-144	NA
1	3	50-150	V-A	A	50	3	2	-211	682
1	3	50-150	V-A	A	50	3	3	-198	763
1	3	50-150	V-A	A	50	3	4	-219	728
1	3	50-150	V-A	A	50	3	5	-269	699
1	3	50-150	V-A	A	50	3	6	-208	810
1	3	50-150	V-A	A	50	3	7	-230	727
1	3	50-150	V-A	A	50	4	1	-139	NA
1	3	50-150	V-A	A	50	4	2	-182	706
1	3	50-150	V-A	A	50	4	3	-204	727
1	3	50-150	V-A	A	50	4	4	-203	750
1	3	50-150	V-A	A	50	4	5	-188	764
1	3	50-150	V-A	A	50	4	6	-168	769
1	3	50-150	V-A	A	50	4	7	-167	750
1	3	50-150	V-A	A	50	5	1	-131	NA
1	3	50-150	V-A	A	50	5	2	-154	726
1	3	50-150	V-A	A	50	5	3	-145	758
1	3	50-150	V-A	A	50	5	4	-138	756
1	3	50-150	V-A	A	50	5	5	-129	758
1	3	50-150	V-A	A	50	5	6	NA	NA
1	3	50-150	V-A	A	50	5	7	-13	NA
1	3	50-150	V-A	A	50	6	1	-76	NA
1	3	50-150	V-A	A	50	6	2	-187	NA
1	3	50-150	V-A	A	50	6	3	-183	753
1	3	50-150	V-A	A	50	6	4	-166	767
1	3	50-150	V-A	A	50	6	5	-141	774
1	3	50-150	V-A	A	50	6	6	-128	762
1	3	50-150	V-A	A	50	6	7	-157	720
1	3	50-150	V-A	A	50	7	1	-142	NA
1	3	50-150	V-A	A	50	7	2	-168	723
1	3	50-150	V-A	A	50	7	3	-220	697
1	3	50-150	V-A	A	50	7	4	-262	707
1	3	50-150	V-A	A	50	7	5	-136	NA
1	3	50-150	V-A	A	50	7	6	-143	742
1	3	50-150	V-A	A	50	7	7	-149	743
1	3	50-150	V-A	A	50	8	1	-96	NA
1	3	50-150	V-A	A	50	8	2	-125	720
1	3	50-150	V-A	A	50	8	3	-101	774
1	3	50-150	V-A	A	50	8	4	-111	739
1	3	50-150	V-A	A	50	8	5	-97	763
1	3	50-150	V-A	A	50	8	6	-113	734
1	3	50-150	V-A	A	50	8	7	-48	814
1	3	50-150	V-A	A	50	9	1	-76	NA
1	3	50-150	V-A	A	50	9	2	-120	705
1	3	50-150	V-A	A	50	9	3	-136	733
1	3	50-150	V-A	A	50	9	4	-136	750
1	3	50-150	V-A	A	50	9	5	-38	NA
1	3	50-150	V-A	A	50	9	6	-148	NA
1	3	50-150	V-A	A	50	9	7	-71	827
1	3	50-150	V-A	A	50	10	1	-104	NA
1	3	50-150	V-A	A	50	10	2	-134	719
1	3	50-150	V-A	A	50	10	3	-161	723
1	3	50-150	V-A	A	50	10	4	-139	771
1	3	50-150	V-A	A	50	10	5	-148	740
1	3	50-150	V-A	A	50	10	6	-101	796
1	3	50-150	V-A	A	50	10	7	-136	714
1	3	50-150	V-A	A	50	11	1	-67	NA
1	3	50-150	V-A	A	50	11	2	-99	717
1	3	50-150	V-A	A	50	11	3	-116	732
1	3	50-150	V-A	A	50	11	4	-102	763
1	3	50-150	V-A	A	50	11	5	-142	709
1	3	50-150	V-A	A	50	11	6	-56	NA
1	3	50-150	V-A	A	50	11	7	-2	803
1	3	50-150	V-A	A	50	12	1	-89	NA
1	3	50-150	V-A	A	50	12	2	-85	753
1	3	50-150	V-A	A	50	12	3	-83	751
1	3	50-150	V-A	A	50	12	4	-149	683
1	3	50-150	V-A	A	50	12	5	-108	790
1	3	50-150	V-A	A	50	12	6	-162	695
1	3	50-150	V-A	A	50	12	7	-179	732
1	3	50-150	V-A	A	50	13	1	-83	NA
1	3	50-150	V-A	A	50	13	2	-130	702
1	3	50-150	V-A	A	50	13	3	-130	749
1	3	50-150	V-A	A	50	13	4	-126	753
1	3	50-150	V-A	A	50	13	5	-148	727
1	3	50-150	V-A	A	50	13	6	-192	705
1	3	50-150	V-A	A	50	13	7	-146	795
1	3	50-150	V-A	A	50	14	1	-85	NA
1	3	50-150	V-A	A	50	14	2	-163	671
1	3	50-150	V-A	A	50	14	3	-163	749
1	3	50-150	V-A	A	50	14	4	-181	731
1	3	50-150	V-A	A	50	14	5	-211	719
1	3	50-150	V-A	A	50	14	6	-203	757
1	3	50-150	V-A	A	50	14	7	-187	765
1	3	50-150	V-A	A	50	15	1	-92	NA
1	3	50-150	V-A	A	50	15	2	-147	694
1	3	50-150	V-A	A	50	15	3	-122	774
1	3	50-150	V-A	A	50	15	4	-91	780
1	3	50-150	V-A	A	50	15	5	-110	730
1	3	50-150	V-A	A	50	15	6	-101	758
1	3	50-150	V-A	A	50	15	7	-87	763
1	2	50-150	V-A	V	150	1	1	-35	NA
1	2	50-150	V-A	V	150	1	2	-75	711
1	2	50-150	V-A	V	150	1	3	-90	735
1	2	50-150	V-A	V	150	1	4	-99	741
1	2	50-150	V-A	V	150	1	5	-110	740
1	2	50-150	V-A	V	150	1	6	-143	717
1	2	50-150	V-A	V	150	1	7	-135	758
1	2	50-150	V-A	V	150	2	1	25	NA
1	2	50-150	V-A	V	150	2	2	NA	NA
1	2	50-150	V-A	V	150	2	3	NA	724
1	2	50-150	V-A	V	150	2	4	NA	721
1	2	50-150	V-A	V	150	2	5	NA	772
1	2	50-150	V-A	V	150	2	6	13	692
1	2	50-150	V-A	V	150	2	7	-33	704
1	2	50-150	V-A	V	150	3	1	-92	NA
1	2	50-150	V-A	V	150	3	2	-164	678
1	2	50-150	V-A	V	150	3	3	-126	789
1	2	50-150	V-A	V	150	3	4	-97	779
1	2	50-150	V-A	V	150	3	5	-92	755
1	2	50-150	V-A	V	150	3	6	-115	728
1	2	50-150	V-A	V	150	3	7	-99	766
1	2	50-150	V-A	V	150	4	1	-3	NA
1	2	50-150	V-A	V	150	4	2	-70	683
1	2	50-150	V-A	V	150	4	3	-98	723
1	2	50-150	V-A	V	150	4	4	-46	802
1	2	50-150	V-A	V	150	4	5	-76	720
1	2	50-150	V-A	V	150	4	6	-109	717
1	2	50-150	V-A	V	150	4	7	-133	727
1	2	50-150	V-A	V	150	5	1	-65	NA
1	2	50-150	V-A	V	150	5	2	-103	712
1	2	50-150	V-A	V	150	5	3	-151	703
1	2	50-150	V-A	V	150	5	4	-99	802
1	2	50-150	V-A	V	150	5	5	-105	744
1	2	50-150	V-A	V	150	5	6	-95	761
1	2	50-150	V-A	V	150	5	7	-117	728
1	2	50-150	V-A	V	150	6	1	-3	NA
1	2	50-150	V-A	V	150	6	2	-81	672
1	2	50-150	V-A	V	150	6	3	-94	737
1	2	50-150	V-A	V	150	6	4	-18	NA
1	2	50-150	V-A	V	150	6	5	-26	742
1	2	50-150	V-A	V	150	6	6	NA	NA
1	2	50-150	V-A	V	150	6	7	NA	NA
1	2	50-150	V-A	V	150	7	1	-102	NA
1	2	50-150	V-A	V	150	7	2	-106	747
1	2	50-150	V-A	V	150	7	3	-77	779
1	2	50-150	V-A	V	150	7	4	-73	754
1	2	50-150	V-A	V	150	7	5	-32	792
1	2	50-150	V-A	V	150	7	6	-85	697
1	2	50-150	V-A	V	150	7	7	NA	NA
1	2	50-150	V-A	V	150	8	1	23	NA
1	2	50-150	V-A	V	150	8	2	-21	707
1	2	50-150	V-A	V	150	8	3	-59	712
1	2	50-150	V-A	V	150	8	4	-16	793
1	2	50-150	V-A	V	150	8	5	-48	719
1	2	50-150	V-A	V	150	8	6	-66	732
1	2	50-150	V-A	V	150	8	7	-68	748
1	2	50-150	V-A	V	150	9	1	-56	NA
1	2	50-150	V-A	V	150	9	2	-168	NA
1	2	50-150	V-A	V	150	9	3	-154	764
1	2	50-150	V-A	V	150	9	4	-197	707
1	2	50-150	V-A	V	150	9	5	-216	732
1	2	50-150	V-A	V	150	9	6	-180	786
1	2	50-150	V-A	V	150	9	7	-217	713
1	2	50-150	V-A	V	150	10	1	-25	NA
1	2	50-150	V-A	V	150	10	2	-72	704
1	2	50-150	V-A	V	150	10	3	-166	656
1	2	50-150	V-A	V	150	10	4	-177	739
1	2	50-150	V-A	V	150	10	5	-102	NA
1	2	50-150	V-A	V	150	10	6	-114	739
1	2	50-150	V-A	V	150	10	7	-113	751
1	2	50-150	V-A	V	150	11	1	-49	NA
1	2	50-150	V-A	V	150	11	2	-87	713
1	2	50-150	V-A	V	150	11	3	-140	697
1	2	50-150	V-A	V	150	11	4	-163	727
1	2	50-150	V-A	V	150	11	5	-174	740
1	2	50-150	V-A	V	150	11	6	-140	784
1	2	50-150	V-A	V	150	11	7	-153	737
1	2	50-150	V-A	V	150	12	1	-89	NA
1	2	50-150	V-A	V	150	12	2	-99	740
1	2	50-150	V-A	V	150	12	3	-115	735
1	2	50-150	V-A	V	150	12	4	-165	700
1	2	50-150	V-A	V	150	12	5	-120	795
1	2	50-150	V-A	V	150	12	6	-207	664
1	2	50-150	V-A	V	150	12	7	-63	NA
1	2	50-150	V-A	V	150	13	1	-59	NA
1	2	50-150	V-A	V	150	13	2	-135	674
1	2	50-150	V-A	V	150	13	3	-131	754
1	2	50-150	V-A	V	150	13	4	-229	653
1	2	50-150	V-A	V	150	13	5	-236	743
1	2	50-150	V-A	V	150	13	6	-240	746
1	2	50-150	V-A	V	150	13	7	-242	749
1	2	50-150	V-A	V	150	14	1	-87	NA
1	2	50-150	V-A	V	150	14	2	-161	676
1	2	50-150	V-A	V	150	14	3	-110	801
1	2	50-150	V-A	V	150	14	4	-181	680
1	2	50-150	V-A	V	150	14	5	NA	653
1	2	50-150	V-A	V	150	14	6	NA	752
1	2	50-150	V-A	V	150	14	7	NA	737
1	2	50-150	V-A	V	150	15	1	-70	NA
1	2	50-150	V-A	V	150	15	2	-101	719
1	2	50-150	V-A	V	150	15	3	-118	733
1	2	50-150	V-A	V	150	15	4	-102	767
1	2	50-150	V-A	V	150	15	5	-109	743
1	2	50-150	V-A	V	150	15	6	-184	675
1	2	50-150	V-A	V	150	15	7	-136	799
1	1	50-150	V-A	V	50	1	1	-53	NA
1	1	50-150	V-A	V	50	1	2	-141	662
1	1	50-150	V-A	V	50	1	3	-115	776
1	1	50-150	V-A	V	50	1	4	-192	674
1	1	50-150	V-A	V	50	1	5	-189	753
1	1	50-150	V-A	V	50	1	6	-169	770
1	1	50-150	V-A	V	50	1	7	23	NA
1	1	50-150	V-A	V	50	2	1	14	NA
1	1	50-150	V-A	V	50	2	2	-25	712
1	1	50-150	V-A	V	50	2	3	-51	724
1	1	50-150	V-A	V	50	2	4	-52	749
1	1	50-150	V-A	V	50	2	5	-104	699
1	1	50-150	V-A	V	50	2	6	-141	713
1	1	50-150	V-A	V	50	2	7	-148	743
1	1	50-150	V-A	V	50	3	1	-43	NA
1	1	50-150	V-A	V	50	3	2	-92	701
1	1	50-150	V-A	V	50	3	3	-138	705
1	1	50-150	V-A	V	50	3	4	-122	766
1	1	50-150	V-A	V	50	3	5	-142	730
1	1	50-150	V-A	V	50	3	6	-99	794
1	1	50-150	V-A	V	50	3	7	-198	651
1	1	50-150	V-A	V	50	4	1	-36	NA
1	1	50-150	V-A	V	50	4	2	-75	711
1	1	50-150	V-A	V	50	4	3	-25	800
1	1	50-150	V-A	V	50	4	4	-92	684
1	1	50-150	V-A	V	50	4	5	-72	770
1	1	50-150	V-A	V	50	4	6	-102	720
1	1	50-150	V-A	V	50	4	7	-104	749
1	1	50-150	V-A	V	50	5	1	-173	NA
1	1	50-150	V-A	V	50	5	2	-233	690
1	1	50-150	V-A	V	50	5	3	-262	722
1	1	50-150	V-A	V	50	5	4	-228	784
1	1	50-150	V-A	V	50	5	5	-144	834
1	1	50-150	V-A	V	50	5	6	-172	723
1	1	50-150	V-A	V	50	5	7	NA	NA
1	1	50-150	V-A	V	50	6	1	-85	NA
1	1	50-150	V-A	V	50	6	2	-90	745
1	1	50-150	V-A	V	50	6	3	20	861
1	1	50-150	V-A	V	50	6	4	-26	704
1	1	50-150	V-A	V	50	6	5	-48	728
1	1	50-150	V-A	V	50	6	6	-91	708
1	1	50-150	V-A	V	50	6	7	-55	786
1	1	50-150	V-A	V	50	7	1	-35	NA
1	1	50-150	V-A	V	50	7	2	-44	741
1	1	50-150	V-A	V	50	7	3	-44	750
1	1	50-150	V-A	V	50	7	4	-101	694
1	1	50-150	V-A	V	50	7	5	-88	763
1	1	50-150	V-A	V	50	7	6	-59	779
1	1	50-150	V-A	V	50	7	7	-24	786
1	1	50-150	V-A	V	50	8	1	-10	NA
1	1	50-150	V-A	V	50	8	2	-94	666
1	1	50-150	V-A	V	50	8	3	-75	769
1	1	50-150	V-A	V	50	8	4	-127	699
1	1	50-150	V-A	V	50	8	5	-83	794
1	1	50-150	V-A	V	50	8	6	51	NA
1	1	50-150	V-A	V	50	8	7	-57	643
1	1	50-150	V-A	V	50	9	1	-16	NA
1	1	50-150	V-A	V	50	9	2	-63	704
1	1	50-150	V-A	V	50	9	3	-97	716
1	1	50-150	V-A	V	50	9	4	-150	697
1	1	50-150	V-A	V	50	9	5	-147	753
1	1	50-150	V-A	V	50	9	6	-215	683
1	1	50-150	V-A	V	50	9	7	-76	NA
1	1	50-150	V-A	V	50	10	1	-10	NA
1	1	50-150	V-A	V	50	10	2	-29	731
1	1	50-150	V-A	V	50	10	3	-65	714
1	1	50-150	V-A	V	50	10	4	-71	745
1	1	50-150	V-A	V	50	10	5	-49	772
1	1	50-150	V-A	V	50	10	6	-58	741
1	1	50-150	V-A	V	50	10	7	-125	683
1	1	50-150	V-A	V	50	11	1	-83	NA
1	1	50-150	V-A	V	50	11	2	-139	694
1	1	50-150	V-A	V	50	11	3	-211	678
1	1	50-150	V-A	V	50	11	4	-253	709
1	1	50-150	V-A	V	50	11	5	-181	822
1	1	50-150	V-A	V	50	11	6	-147	784
1	1	50-150	V-A	V	50	11	7	-122	776
1	1	50-150	V-A	V	50	12	1	-87	NA
1	1	50-150	V-A	V	50	12	2	-64	773
1	1	50-150	V-A	V	50	12	3	-60	755
1	1	50-150	V-A	V	50	12	4	-90	720
1	1	50-150	V-A	V	50	12	5	-94	746
1	1	50-150	V-A	V	50	12	6	-110	735
1	1	50-150	V-A	V	50	12	7	98	NA
1	1	50-150	V-A	V	50	13	1	69	NA
1	1	50-150	V-A	V	50	13	2	19	700
1	1	50-150	V-A	V	50	13	3	-49	682
1	1	50-150	V-A	V	50	13	4	-113	687
1	1	50-150	V-A	V	50	13	5	-131	732
1	1	50-150	V-A	V	50	13	6	-173	708
1	1	50-150	V-A	V	50	13	7	-145	778
1	1	50-150	V-A	V	50	14	1	-29	NA
1	1	50-150	V-A	V	50	14	2	-62	718
1	1	50-150	V-A	V	50	14	3	-90	722
1	1	50-150	V-A	V	50	14	4	-149	691
1	1	50-150	V-A	V	50	14	5	-156	744
1	1	50-150	V-A	V	50	14	6	-105	801
1	1	50-150	V-A	V	50	14	7	-139	716
1	1	50-150	V-A	V	50	15	1	10	NA
1	1	50-150	V-A	V	50	15	2	-55	685
1	1	50-150	V-A	V	50	15	3	-13	793
1	1	50-150	V-A	V	50	15	4	NA	863
1	1	50-150	V-A	V	50	15	5	15	665
1	1	50-150	V-A	V	50	15	6	-1	735
1	1	50-150	V-A	V	50	15	7	-19	732
10	3	150-50	V-A	A	150	1	1	-40	NA
10	3	150-50	V-A	A	150	1	2	-13	776
10	3	150-50	V-A	A	150	1	3	-68	695
10	3	150-50	V-A	A	150	1	4	-117	700
10	3	150-50	V-A	A	150	1	5	-136	730
10	3	150-50	V-A	A	150	1	6	-118	767
10	3	150-50	V-A	A	150	1	7	-46	821
10	3	150-50	V-A	A	150	2	1	-44	NA
10	3	150-50	V-A	A	150	2	2	-75	718
10	3	150-50	V-A	A	150	2	3	-75	749
10	3	150-50	V-A	A	150	2	4	-140	684
10	3	150-50	V-A	A	150	2	5	-175	714
10	3	150-50	V-A	A	150	2	6	-173	751
10	3	150-50	V-A	A	150	2	7	-191	731
10	3	150-50	V-A	A	150	3	1	-3	NA
10	3	150-50	V-A	A	150	3	2	-130	623
10	3	150-50	V-A	A	150	3	3	-93	786
10	3	150-50	V-A	A	150	3	4	-93	749
10	3	150-50	V-A	A	150	3	5	-58	784
10	3	150-50	V-A	A	150	3	6	-85	722
10	3	150-50	V-A	A	150	3	7	-99	735
10	3	150-50	V-A	A	150	4	1	-8	NA
10	3	150-50	V-A	A	150	4	2	-90	667
10	3	150-50	V-A	A	150	4	3	-68	771
10	3	150-50	V-A	A	150	4	4	-98	720
10	3	150-50	V-A	A	150	4	5	-144	703
10	3	150-50	V-A	A	150	4	6	-130	763
10	3	150-50	V-A	A	150	4	7	-190	689
10	3	150-50	V-A	A	150	5	1	-76	NA
10	3	150-50	V-A	A	150	5	2	-85	740
10	3	150-50	V-A	A	150	5	3	-54	780
10	3	150-50	V-A	A	150	5	4	-130	673
10	3	150-50	V-A	A	150	5	5	-150	729
10	3	150-50	V-A	A	150	5	6	-86	813
10	3	150-50	V-A	A	150	5	7	-79	756
10	3	150-50	V-A	A	150	6	1	-79	NA
10	3	150-50	V-A	A	150	6	2	-64	764
10	3	150-50	V-A	A	150	6	3	2	816
10	3	150-50	V-A	A	150	6	4	-72	675
10	3	150-50	V-A	A	150	6	5	-78	743
10	3	150-50	V-A	A	150	6	6	-136	691
10	3	150-50	V-A	A	150	6	7	-179	706
10	3	150-50	V-A	A	150	7	1	-9	NA
10	3	150-50	V-A	A	150	7	2	-74	684
10	3	150-50	V-A	A	150	7	3	-94	730
10	3	150-50	V-A	A	150	7	4	-140	703
10	3	150-50	V-A	A	150	7	5	-132	757
10	3	150-50	V-A	A	150	7	6	-110	771
10	3	150-50	V-A	A	150	7	7	-81	778
10	3	150-50	V-A	A	150	8	1	-53	NA
10	3	150-50	V-A	A	150	8	2	-60	742
10	3	150-50	V-A	A	150	8	3	-2	807
10	3	150-50	V-A	A	150	8	4	-63	688
10	3	150-50	V-A	A	150	8	5	-72	740
10	3	150-50	V-A	A	150	8	6	-78	743
10	3	150-50	V-A	A	150	8	7	-103	724
10	3	150-50	V-A	A	150	9	1	NA	NA
10	3	150-50	V-A	A	150	9	2	-102	NA
10	3	150-50	V-A	A	150	9	3	-76	775
10	3	150-50	V-A	A	150	9	4	-124	701
10	3	150-50	V-A	A	150	9	5	-121	752
10	3	150-50	V-A	A	150	9	6	-151	719
10	3	150-50	V-A	A	150	9	7	-144	756
10	3	150-50	V-A	A	150	10	1	-118	NA
10	3	150-50	V-A	A	150	10	2	-133	734
10	3	150-50	V-A	A	150	10	3	3	NA
10	3	150-50	V-A	A	150	10	4	-79	667
10	3	150-50	V-A	A	150	10	5	-111	717
10	3	150-50	V-A	A	150	10	6	-194	666
10	3	150-50	V-A	A	150	10	7	-136	807
10	3	150-50	V-A	A	150	11	1	NA	NA
10	3	150-50	V-A	A	150	11	2	-60	NA
10	3	150-50	V-A	A	150	11	3	-133	676
10	3	150-50	V-A	A	150	11	4	-152	730
10	3	150-50	V-A	A	150	11	5	-187	714
10	3	150-50	V-A	A	150	11	6	-186	750
10	3	150-50	V-A	A	150	11	7	-106	829
10	3	150-50	V-A	A	150	12	1	NA	NA
10	3	150-50	V-A	A	150	12	2	11	730
10	3	150-50	V-A	A	150	12	3	-49	689
10	3	150-50	V-A	A	150	12	4	-95	703
10	3	150-50	V-A	A	150	12	5	-129	716
10	3	150-50	V-A	A	150	12	6	16	NA
10	3	150-50	V-A	A	150	12	7	-37	696
10	3	150-50	V-A	A	150	13	1	-103	NA
10	3	150-50	V-A	A	150	13	2	-115	737
10	3	150-50	V-A	A	150	13	3	-48	816
10	3	150-50	V-A	A	150	13	4	-108	689
10	3	150-50	V-A	A	150	13	5	-107	750
10	3	150-50	V-A	A	150	13	6	-33	823
10	3	150-50	V-A	A	150	13	7	-74	708
10	3	150-50	V-A	A	150	14	1	-89	NA
10	3	150-50	V-A	A	150	14	2	-134	704
10	3	150-50	V-A	A	150	14	3	-117	767
10	3	150-50	V-A	A	150	14	4	-206	660
10	3	150-50	V-A	A	150	14	5	NA	662
10	3	150-50	V-A	A	150	14	6	-173	NA
10	3	150-50	V-A	A	150	14	7	-127	795
10	3	150-50	V-A	A	150	15	1	-121	NA
10	3	150-50	V-A	A	150	15	2	-88	782
10	3	150-50	V-A	A	150	15	3	-125	712
10	3	150-50	V-A	A	150	15	4	-175	699
10	3	150-50	V-A	A	150	15	5	-152	772
10	3	150-50	V-A	A	150	15	6	-197	704
10	3	150-50	V-A	A	150	15	7	-198	748
10	4	150-50	V-A	A	50	1	1	-40	NA
10	4	150-50	V-A	A	50	1	2	-91	698
10	4	150-50	V-A	A	50	1	3	-89	751
10	4	150-50	V-A	A	50	1	4	-133	706
10	4	150-50	V-A	A	50	1	5	-110	772
10	4	150-50	V-A	A	50	1	6	-110	749
10	4	150-50	V-A	A	50	1	7	-158	702
10	4	150-50	V-A	A	50	2	1	-46	NA
10	4	150-50	V-A	A	50	2	2	-103	692
10	4	150-50	V-A	A	50	2	3	-149	703
10	4	150-50	V-A	A	50	2	4	-133	765
10	4	150-50	V-A	A	50	2	5	-92	790
10	4	150-50	V-A	A	50	2	6	-117	724
10	4	150-50	V-A	A	50	2	7	-98	768
10	4	150-50	V-A	A	50	3	1	-21	NA
10	4	150-50	V-A	A	50	3	2	-12	758
10	4	150-50	V-A	A	50	3	3	-90	671
10	4	150-50	V-A	A	50	3	4	-69	770
10	4	150-50	V-A	A	50	3	5	-90	728
10	4	150-50	V-A	A	50	3	6	-111	729
10	4	150-50	V-A	A	50	3	7	-117	743
10	4	150-50	V-A	A	50	4	1	-99	NA
10	4	150-50	V-A	A	50	4	2	-78	770
10	4	150-50	V-A	A	50	4	3	-100	727
10	4	150-50	V-A	A	50	4	4	-64	785
10	4	150-50	V-A	A	50	4	5	-85	728
10	4	150-50	V-A	A	50	4	6	-82	752
10	4	150-50	V-A	A	50	4	7	-131	700
10	4	150-50	V-A	A	50	5	1	-43	NA
10	4	150-50	V-A	A	50	5	2	-79	713
10	4	150-50	V-A	A	50	5	3	-37	791
10	4	150-50	V-A	A	50	5	4	-54	732
10	4	150-50	V-A	A	50	5	5	-52	752
10	4	150-50	V-A	A	50	5	6	-82	719
10	4	150-50	V-A	A	50	5	7	-82	749
10	4	150-50	V-A	A	50	6	1	-38	NA
10	4	150-50	V-A	A	50	6	2	-30	757
10	4	150-50	V-A	A	50	6	3	-51	728
10	4	150-50	V-A	A	50	6	4	-46	754
10	4	150-50	V-A	A	50	6	5	-63	732
10	4	150-50	V-A	A	50	6	6	-92	720
10	4	150-50	V-A	A	50	6	7	-76	765
10	4	150-50	V-A	A	50	7	1	3	NA
10	4	150-50	V-A	A	50	7	2	-124	NA
10	4	150-50	V-A	A	50	7	3	-131	742
10	4	150-50	V-A	A	50	7	4	-111	769
10	4	150-50	V-A	A	50	7	5	-47	813
10	4	150-50	V-A	A	50	7	6	-72	724
10	4	150-50	V-A	A	50	7	7	-64	757
10	4	150-50	V-A	A	50	8	1	-34	NA
10	4	150-50	V-A	A	50	8	2	-97	686
10	4	150-50	V-A	A	50	8	3	-100	746
10	4	150-50	V-A	A	50	8	4	-138	712
10	4	150-50	V-A	A	50	8	5	-131	756
10	4	150-50	V-A	A	50	8	6	-145	735
10	4	150-50	V-A	A	50	8	7	-83	811
10	4	150-50	V-A	A	50	9	1	-17	NA
10	4	150-50	V-A	A	50	9	2	-55	712
10	4	150-50	V-A	A	50	9	3	-62	742
10	4	150-50	V-A	A	50	9	4	-91	720
10	4	150-50	V-A	A	50	9	5	-93	747
10	4	150-50	V-A	A	50	9	6	-70	772
10	4	150-50	V-A	A	50	9	7	-150	669
10	4	150-50	V-A	A	50	10	1	-1	NA
10	4	150-50	V-A	A	50	10	2	-30	720
10	4	150-50	V-A	A	50	10	3	-23	756
10	4	150-50	V-A	A	50	10	4	-40	732
10	4	150-50	V-A	A	50	10	5	-59	730
10	4	150-50	V-A	A	50	10	6	-64	744
10	4	150-50	V-A	A	50	10	7	-124	689
10	4	150-50	V-A	A	50	11	1	-49	NA
10	4	150-50	V-A	A	50	11	2	8	806
10	4	150-50	V-A	A	50	11	3	-32	709
10	4	150-50	V-A	A	50	11	4	-86	695
10	4	150-50	V-A	A	50	11	5	-125	710
10	4	150-50	V-A	A	50	11	6	-163	711
10	4	150-50	V-A	A	50	11	7	-175	737
10	4	150-50	V-A	A	50	12	1	-48	NA
10	4	150-50	V-A	A	50	12	2	-55	742
10	4	150-50	V-A	A	50	12	3	-91	713
10	4	150-50	V-A	A	50	12	4	-96	744
10	4	150-50	V-A	A	50	12	5	-74	771
10	4	150-50	V-A	A	50	12	6	-97	726
10	4	150-50	V-A	A	50	12	7	NA	NA
10	4	150-50	V-A	A	50	13	1	-44	NA
10	4	150-50	V-A	A	50	13	2	-59	734
10	4	150-50	V-A	A	50	13	3	-32	776
10	4	150-50	V-A	A	50	13	4	-115	666
10	4	150-50	V-A	A	50	13	5	-119	745
10	4	150-50	V-A	A	50	13	6	NA	NA
10	4	150-50	V-A	A	50	13	7	-98	NA
10	4	150-50	V-A	A	50	14	1	-6	NA
10	4	150-50	V-A	A	50	14	2	-22	734
10	4	150-50	V-A	A	50	14	3	-95	676
10	4	150-50	V-A	A	50	14	4	NA	NA
10	4	150-50	V-A	A	50	14	5	-88	NA
10	4	150-50	V-A	A	50	14	6	-63	774
10	4	150-50	V-A	A	50	14	7	-34	778
10	4	150-50	V-A	A	50	15	1	0	NA
10	4	150-50	V-A	A	50	15	2	-87	662
10	4	150-50	V-A	A	50	15	3	-125	711
10	4	150-50	V-A	A	50	15	4	-106	768
10	4	150-50	V-A	A	50	15	5	-107	748
10	4	150-50	V-A	A	50	15	6	-134	722
10	4	150-50	V-A	A	50	15	7	-130	753
10	1	150-50	V-A	V	150	1	1	125	NA
10	1	150-50	V-A	V	150	1	2	46	671
10	1	150-50	V-A	V	150	1	3	-3	702
10	1	150-50	V-A	V	150	1	4	-53	700
10	1	150-50	V-A	V	150	1	5	-53	750
10	1	150-50	V-A	V	150	1	6	-67	737
10	1	150-50	V-A	V	150	1	7	-83	734
10	1	150-50	V-A	V	150	2	1	101	NA
10	1	150-50	V-A	V	150	2	2	72	721
10	1	150-50	V-A	V	150	2	3	80	758
10	1	150-50	V-A	V	150	2	4	97	768
10	1	150-50	V-A	V	150	2	5	50	703
10	1	150-50	V-A	V	150	2	6	0	700
10	1	150-50	V-A	V	150	2	7	-53	698
10	1	150-50	V-A	V	150	3	1	-3	NA
10	1	150-50	V-A	V	150	3	2	-24	730
10	1	150-50	V-A	V	150	3	3	4	778
10	1	150-50	V-A	V	150	3	4	-70	676
10	1	150-50	V-A	V	150	3	5	-112	709
10	1	150-50	V-A	V	150	3	6	-88	774
10	1	150-50	V-A	V	150	3	7	-141	697
10	1	150-50	V-A	V	150	4	1	-6	NA
10	1	150-50	V-A	V	150	4	2	-14	742
10	1	150-50	V-A	V	150	4	3	-26	739
10	1	150-50	V-A	V	150	4	4	-88	688
10	1	150-50	V-A	V	150	4	5	-90	748
10	1	150-50	V-A	V	150	4	6	-84	757
10	1	150-50	V-A	V	150	4	7	-107	727
10	1	150-50	V-A	V	150	5	1	-43	NA
10	1	150-50	V-A	V	150	5	2	-32	761
10	1	150-50	V-A	V	150	5	3	-57	725
10	1	150-50	V-A	V	150	5	4	-112	696
10	1	150-50	V-A	V	150	5	5	-170	692
10	1	150-50	V-A	V	150	5	6	-193	727
10	1	150-50	V-A	V	150	5	7	NA	681
10	1	150-50	V-A	V	150	6	1	-32	NA
10	1	150-50	V-A	V	150	6	2	-43	740
10	1	150-50	V-A	V	150	6	3	-66	727
10	1	150-50	V-A	V	150	6	4	-87	729
10	1	150-50	V-A	V	150	6	5	-116	721
10	1	150-50	V-A	V	150	6	6	-41	NA
10	1	150-50	V-A	V	150	6	7	-92	699
10	1	150-50	V-A	V	150	7	1	14	NA
10	1	150-50	V-A	V	150	7	2	137	NA
10	1	150-50	V-A	V	150	7	3	66	679
10	1	150-50	V-A	V	150	7	4	-11	673
10	1	150-50	V-A	V	150	7	5	-25	736
10	1	150-50	V-A	V	150	7	6	-32	744
10	1	150-50	V-A	V	150	7	7	-105	677
10	1	150-50	V-A	V	150	8	1	127	NA
10	1	150-50	V-A	V	150	8	2	47	671
10	1	150-50	V-A	V	150	8	3	-64	639
10	1	150-50	V-A	V	150	8	4	-88	726
10	1	150-50	V-A	V	150	8	5	-190	649
10	1	150-50	V-A	V	150	8	6	-103	NA
10	1	150-50	V-A	V	150	8	7	NA	NA
10	1	150-50	V-A	V	150	9	1	25	NA
10	1	150-50	V-A	V	150	9	2	-9	716
10	1	150-50	V-A	V	150	9	3	-54	706
10	1	150-50	V-A	V	150	9	4	-109	695
10	1	150-50	V-A	V	150	9	5	-109	750
10	1	150-50	V-A	V	150	9	6	-25	NA
10	1	150-50	V-A	V	150	9	7	-5	770
10	1	150-50	V-A	V	150	10	1	9	NA
10	1	150-50	V-A	V	150	10	2	-53	688
10	1	150-50	V-A	V	150	10	3	-79	724
10	1	150-50	V-A	V	150	10	4	-109	721
10	1	150-50	V-A	V	150	10	5	-169	690
10	1	150-50	V-A	V	150	10	6	-130	789
10	1	150-50	V-A	V	150	10	7	-163	718
10	1	150-50	V-A	V	150	11	1	NA	NA
10	1	150-50	V-A	V	150	11	2	NA	764
10	1	150-50	V-A	V	150	11	3	104	684
10	1	150-50	V-A	V	150	11	4	51	697
10	1	150-50	V-A	V	150	11	5	3	703
10	1	150-50	V-A	V	150	11	6	-86	661
10	1	150-50	V-A	V	150	11	7	-141	695
10	1	150-50	V-A	V	150	12	1	-25	NA
10	1	150-50	V-A	V	150	12	2	-64	711
10	1	150-50	V-A	V	150	12	3	-106	709
10	1	150-50	V-A	V	150	12	4	-87	769
10	1	150-50	V-A	V	150	12	5	-117	720
10	1	150-50	V-A	V	150	12	6	-146	722
10	1	150-50	V-A	V	150	12	7	-182	714
10	1	150-50	V-A	V	150	13	1	14	NA
10	1	150-50	V-A	V	150	13	2	-5	732
10	1	150-50	V-A	V	150	13	3	1	756
10	1	150-50	V-A	V	150	13	4	-23	726
10	1	150-50	V-A	V	150	13	5	-95	679
10	1	150-50	V-A	V	150	13	6	-154	691
10	1	150-50	V-A	V	150	13	7	-241	663
10	1	150-50	V-A	V	150	14	1	62	NA
10	1	150-50	V-A	V	150	14	2	107	795
10	1	150-50	V-A	V	150	14	3	49	693
10	1	150-50	V-A	V	150	14	4	23	724
10	1	150-50	V-A	V	150	14	5	-4	723
10	1	150-50	V-A	V	150	14	6	-44	710
10	1	150-50	V-A	V	150	14	7	-50	745
10	1	150-50	V-A	V	150	15	1	-31	NA
10	1	150-50	V-A	V	150	15	2	-87	695
10	1	150-50	V-A	V	150	15	3	-160	677
10	1	150-50	V-A	V	150	15	4	-181	729
10	1	150-50	V-A	V	150	15	5	-173	759
10	1	150-50	V-A	V	150	15	6	-256	667
10	1	150-50	V-A	V	150	15	7	NA	677
10	2	150-50	V-A	V	50	1	1	60	NA
10	2	150-50	V-A	V	50	1	2	-41	650
10	2	150-50	V-A	V	50	1	3	-74	717
10	2	150-50	V-A	V	50	1	4	-53	771
10	2	150-50	V-A	V	50	1	5	-108	696
10	2	150-50	V-A	V	50	1	6	-168	690
10	2	150-50	V-A	V	50	1	7	-77	NA
10	2	150-50	V-A	V	50	2	1	62	NA
10	2	150-50	V-A	V	50	2	2	-74	NA
10	2	150-50	V-A	V	50	2	3	-100	725
10	2	150-50	V-A	V	50	2	4	-67	783
10	2	150-50	V-A	V	50	2	5	-125	692
10	2	150-50	V-A	V	50	2	6	-196	680
10	2	150-50	V-A	V	50	2	7	-117	NA
10	2	150-50	V-A	V	50	3	1	-1	NA
10	2	150-50	V-A	V	50	3	2	-51	700
10	2	150-50	V-A	V	50	3	3	-99	702
10	2	150-50	V-A	V	50	3	4	-80	769
10	2	150-50	V-A	V	50	3	5	-115	716
10	2	150-50	V-A	V	50	3	6	-104	761
10	2	150-50	V-A	V	50	3	7	-152	702
10	2	150-50	V-A	V	50	4	1	23	NA
10	2	150-50	V-A	V	50	4	2	-10	718
10	2	150-50	V-A	V	50	4	3	-6	754
10	2	150-50	V-A	V	50	4	4	-63	693
10	2	150-50	V-A	V	50	4	5	-121	693
10	2	150-50	V-A	V	50	4	6	-169	702
10	2	150-50	V-A	V	50	4	7	-208	711
10	2	150-50	V-A	V	50	5	1	-18	NA
10	2	150-50	V-A	V	50	5	2	-137	631
10	2	150-50	V-A	V	50	5	3	-157	731
10	2	150-50	V-A	V	50	5	4	-111	796
10	2	150-50	V-A	V	50	5	5	-80	781
10	2	150-50	V-A	V	50	5	6	-104	727
10	2	150-50	V-A	V	50	5	7	-167	687
10	2	150-50	V-A	V	50	6	1	46	NA
10	2	150-50	V-A	V	50	6	2	-50	654
10	2	150-50	V-A	V	50	6	3	-81	719
10	2	150-50	V-A	V	50	6	4	-103	729
10	2	150-50	V-A	V	50	6	5	-132	721
10	2	150-50	V-A	V	50	6	6	-144	738
10	2	150-50	V-A	V	50	6	7	-139	756
10	2	150-50	V-A	V	50	7	1	4	NA
10	2	150-50	V-A	V	50	7	2	-61	686
10	2	150-50	V-A	V	50	7	3	-129	682
10	2	150-50	V-A	V	50	7	4	-154	725
10	2	150-50	V-A	V	50	7	5	-162	743
10	2	150-50	V-A	V	50	7	6	-187	725
10	2	150-50	V-A	V	50	7	7	-236	701
10	2	150-50	V-A	V	50	8	1	44	NA
10	2	150-50	V-A	V	50	8	2	27	733
10	2	150-50	V-A	V	50	8	3	-29	694
10	2	150-50	V-A	V	50	8	4	-65	715
10	2	150-50	V-A	V	50	8	5	-110	705
10	2	150-50	V-A	V	50	8	6	-123	737
10	2	150-50	V-A	V	50	8	7	-208	666
10	2	150-50	V-A	V	50	9	1	71	NA
10	2	150-50	V-A	V	50	9	2	27	706
10	2	150-50	V-A	V	50	9	3	6	730
10	2	150-50	V-A	V	50	9	4	-59	685
10	2	150-50	V-A	V	50	9	5	-122	687
10	2	150-50	V-A	V	50	9	6	-139	734
10	2	150-50	V-A	V	50	9	7	-162	727
10	2	150-50	V-A	V	50	10	1	8	NA
10	2	150-50	V-A	V	50	10	2	-65	678
10	2	150-50	V-A	V	50	10	3	-58	757
10	2	150-50	V-A	V	50	10	4	-112	696
10	2	150-50	V-A	V	50	10	5	-144	719
10	2	150-50	V-A	V	50	10	6	-138	756
10	2	150-50	V-A	V	50	10	7	-185	703
10	2	150-50	V-A	V	50	11	1	51	NA
10	2	150-50	V-A	V	50	11	2	27	726
10	2	150-50	V-A	V	50	11	3	-33	690
10	2	150-50	V-A	V	50	11	4	-52	732
10	2	150-50	V-A	V	50	11	5	-77	725
10	2	150-50	V-A	V	50	11	6	-94	733
10	2	150-50	V-A	V	50	11	7	-114	731
10	2	150-50	V-A	V	50	12	1	21	NA
10	2	150-50	V-A	V	50	12	2	-29	701
10	2	150-50	V-A	V	50	12	3	-88	691
10	2	150-50	V-A	V	50	12	4	-167	671
10	2	150-50	V-A	V	50	12	5	-246	672
10	2	150-50	V-A	V	50	12	6	-174	NA
10	2	150-50	V-A	V	50	12	7	-187	737
10	2	150-50	V-A	V	50	13	1	103	NA
10	2	150-50	V-A	V	50	13	2	74	721
10	2	150-50	V-A	V	50	13	3	60	737
10	2	150-50	V-A	V	50	13	4	17	707
10	2	150-50	V-A	V	50	13	5	-24	709
10	2	150-50	V-A	V	50	13	6	-56	718
10	2	150-50	V-A	V	50	13	7	-105	702
10	2	150-50	V-A	V	50	14	1	85	NA
10	2	150-50	V-A	V	50	14	2	-10	655
10	2	150-50	V-A	V	50	14	3	-65	695
10	2	150-50	V-A	V	50	14	4	-76	740
10	2	150-50	V-A	V	50	14	5	-108	718
10	2	150-50	V-A	V	50	14	6	-117	741
10	2	150-50	V-A	V	50	14	7	-197	670
10	2	150-50	V-A	V	50	15	1	51	NA
10	2	150-50	V-A	V	50	15	2	68	767
10	2	150-50	V-A	V	50	15	3	-20	662
10	2	150-50	V-A	V	50	15	4	-35	736
10	2	150-50	V-A	V	50	15	5	-70	715
10	2	150-50	V-A	V	50	15	6	-69	751
10	2	150-50	V-A	V	50	15	7	-133	687
11	2	50-150	A-V	A	150	1	1	-30	NA
11	2	50-150	A-V	A	150	1	2	-67	712
11	2	50-150	A-V	A	150	1	3	-34	782
11	2	50-150	A-V	A	150	1	4	-76	707
11	2	50-150	A-V	A	150	1	5	NA	NA
11	2	50-150	A-V	A	150	1	6	-68	NA
11	2	50-150	A-V	A	150	1	7	-105	712
11	2	50-150	A-V	A	150	2	1	-64	NA
11	2	50-150	A-V	A	150	2	2	-72	741
11	2	50-150	A-V	A	150	2	3	-84	737
11	2	50-150	A-V	A	150	2	4	-76	757
11	2	50-150	A-V	A	150	2	5	-101	724
11	2	50-150	A-V	A	150	2	6	-137	713
11	2	50-150	A-V	A	150	2	7	-160	726
11	2	50-150	A-V	A	150	3	1	-43	NA
11	2	50-150	A-V	A	150	3	2	-66	726
11	2	50-150	A-V	A	150	3	3	-38	777
11	2	50-150	A-V	A	150	3	4	-49	738
11	2	50-150	A-V	A	150	3	5	-41	757
11	2	50-150	A-V	A	150	3	6	-114	676
11	2	50-150	A-V	A	150	3	7	-120	743
11	2	50-150	A-V	A	150	4	1	-61	NA
11	2	50-150	A-V	A	150	4	2	-83	727
11	2	50-150	A-V	A	150	4	3	-88	744
11	2	50-150	A-V	A	150	4	4	-127	710
11	2	50-150	A-V	A	150	4	5	-124	752
11	2	50-150	A-V	A	150	4	6	-141	732
11	2	50-150	A-V	A	150	4	7	-161	729
11	2	50-150	A-V	A	150	5	1	-91	NA
11	2	50-150	A-V	A	150	5	2	-160	680
11	2	50-150	A-V	A	150	5	3	-167	742
11	2	50-150	A-V	A	150	5	4	-118	798
11	2	50-150	A-V	A	150	5	5	-142	725
11	2	50-150	A-V	A	150	5	6	-84	807
11	2	50-150	A-V	A	150	5	7	-89	744
11	2	50-150	A-V	A	150	6	1	-38	NA
11	2	50-150	A-V	A	150	6	2	-99	688
11	2	50-150	A-V	A	150	6	3	-88	760
11	2	50-150	A-V	A	150	6	4	-87	750
11	2	50-150	A-V	A	150	6	5	-135	701
11	2	50-150	A-V	A	150	6	6	-128	756
11	2	50-150	A-V	A	150	6	7	-131	747
11	2	50-150	A-V	A	150	7	1	-36	NA
11	2	50-150	A-V	A	150	7	2	-81	704
11	2	50-150	A-V	A	150	7	3	-110	720
11	2	50-150	A-V	A	150	7	4	-127	732
11	2	50-150	A-V	A	150	7	5	-132	744
11	2	50-150	A-V	A	150	7	6	-171	710
11	2	50-150	A-V	A	150	7	7	-164	756
11	2	50-150	A-V	A	150	8	1	-117	NA
11	2	50-150	A-V	A	150	8	2	-104	762
11	2	50-150	A-V	A	150	8	3	-55	798
11	2	50-150	A-V	A	150	8	4	-71	733
11	2	50-150	A-V	A	150	8	5	-141	679
11	2	50-150	A-V	A	150	8	6	-170	720
11	2	50-150	A-V	A	150	8	7	-152	767
11	2	50-150	A-V	A	150	9	1	NA	NA
11	2	50-150	A-V	A	150	9	2	-88	NA
11	2	50-150	A-V	A	150	9	3	-63	774
11	2	50-150	A-V	A	150	9	4	-63	749
11	2	50-150	A-V	A	150	9	5	-90	722
11	2	50-150	A-V	A	150	9	6	-63	776
11	2	50-150	A-V	A	150	9	7	-120	692
11	2	50-150	A-V	A	150	10	1	-31	NA
11	2	50-150	A-V	A	150	10	2	-17	763
11	2	50-150	A-V	A	150	10	3	-60	706
11	2	50-150	A-V	A	150	10	4	-79	730
11	2	50-150	A-V	A	150	10	5	-90	738
11	2	50-150	A-V	A	150	10	6	-61	778
11	2	50-150	A-V	A	150	10	7	-84	726
11	2	50-150	A-V	A	150	11	1	-147	NA
11	2	50-150	A-V	A	150	11	2	-150	746
11	2	50-150	A-V	A	150	11	3	-59	NA
11	2	50-150	A-V	A	150	11	4	-122	686
11	2	50-150	A-V	A	150	11	5	-110	761
11	2	50-150	A-V	A	150	11	6	-161	698
11	2	50-150	A-V	A	150	11	7	-183	727
11	2	50-150	A-V	A	150	12	1	-85	NA
11	2	50-150	A-V	A	150	12	2	-91	743
11	2	50-150	A-V	A	150	12	3	-164	676
11	2	50-150	A-V	A	150	12	4	-124	790
11	2	50-150	A-V	A	150	12	5	-174	699
11	2	50-150	A-V	A	150	12	6	-126	797
11	2	50-150	A-V	A	150	12	7	-120	755
11	2	50-150	A-V	A	150	13	1	-30	NA
11	2	50-150	A-V	A	150	13	2	-84	695
11	2	50-150	A-V	A	150	13	3	-73	760
11	2	50-150	A-V	A	150	13	4	-70	752
11	2	50-150	A-V	A	150	13	5	-110	709
11	2	50-150	A-V	A	150	13	6	-166	693
11	2	50-150	A-V	A	150	13	7	-188	727
11	2	50-150	A-V	A	150	14	1	-120	NA
11	2	50-150	A-V	A	150	14	2	-124	745
11	2	50-150	A-V	A	150	14	3	-130	743
11	2	50-150	A-V	A	150	14	4	-132	747
11	2	50-150	A-V	A	150	14	5	-70	811
11	2	50-150	A-V	A	150	14	6	-117	702
11	2	50-150	A-V	A	150	14	7	-149	717
11	2	50-150	A-V	A	150	15	1	-129	NA
11	2	50-150	A-V	A	150	15	2	-126	752
11	2	50-150	A-V	A	150	15	3	-104	772
11	2	50-150	A-V	A	150	15	4	-48	805
11	2	50-150	A-V	A	150	15	5	-97	700
11	2	50-150	A-V	A	150	15	6	-148	698
11	2	50-150	A-V	A	150	15	7	-141	756
11	1	50-150	A-V	A	50	1	1	-39	NA
11	1	50-150	A-V	A	50	1	2	-72	716
11	1	50-150	A-V	A	50	1	3	-80	741
11	1	50-150	A-V	A	50	1	4	-75	754
11	1	50-150	A-V	A	50	1	5	-89	735
11	1	50-150	A-V	A	50	1	6	-118	720
11	1	50-150	A-V	A	50	1	7	-111	756
11	1	50-150	A-V	A	50	2	1	-85	NA
11	1	50-150	A-V	A	50	2	2	-61	773
11	1	50-150	A-V	A	50	2	3	-73	737
11	1	50-150	A-V	A	50	2	4	-52	770
11	1	50-150	A-V	A	50	2	5	-30	771
11	1	50-150	A-V	A	50	2	6	-34	745
11	1	50-150	A-V	A	50	2	7	-64	719
11	1	50-150	A-V	A	50	3	1	-9	NA
11	1	50-150	A-V	A	50	3	2	-44	714
11	1	50-150	A-V	A	50	3	3	-14	779
11	1	50-150	A-V	A	50	3	4	-46	717
11	1	50-150	A-V	A	50	3	5	-89	706
11	1	50-150	A-V	A	50	3	6	-137	701
11	1	50-150	A-V	A	50	3	7	-104	782
11	1	50-150	A-V	A	50	4	1	-37	NA
11	1	50-150	A-V	A	50	4	2	-56	730
11	1	50-150	A-V	A	50	4	3	-43	762
11	1	50-150	A-V	A	50	4	4	-18	774
11	1	50-150	A-V	A	50	4	5	-38	730
11	1	50-150	A-V	A	50	4	6	-75	712
11	1	50-150	A-V	A	50	4	7	-87	737
11	1	50-150	A-V	A	50	5	1	-51	NA
11	1	50-150	A-V	A	50	5	2	-98	702
11	1	50-150	A-V	A	50	5	3	-108	739
11	1	50-150	A-V	A	50	5	4	-118	739
11	1	50-150	A-V	A	50	5	5	-112	755
11	1	50-150	A-V	A	50	5	6	-86	775
11	1	50-150	A-V	A	50	5	7	-82	753
11	1	50-150	A-V	A	50	6	1	-62	NA
11	1	50-150	A-V	A	50	6	2	-55	756
11	1	50-150	A-V	A	50	6	3	-69	735
11	1	50-150	A-V	A	50	6	4	-51	767
11	1	50-150	A-V	A	50	6	5	-48	752
11	1	50-150	A-V	A	50	6	6	-57	740
11	1	50-150	A-V	A	50	6	7	-133	673
11	1	50-150	A-V	A	50	7	1	-23	NA
11	1	50-150	A-V	A	50	7	2	-58	714
11	1	50-150	A-V	A	50	7	3	-78	729
11	1	50-150	A-V	A	50	7	4	-64	763
11	1	50-150	A-V	A	50	7	5	-52	761
11	1	50-150	A-V	A	50	7	6	-80	721
11	1	50-150	A-V	A	50	7	7	-137	692
11	1	50-150	A-V	A	50	8	1	-46	NA
11	1	50-150	A-V	A	50	8	2	-104	691
11	1	50-150	A-V	A	50	8	3	-84	769
11	1	50-150	A-V	A	50	8	4	-89	744
11	1	50-150	A-V	A	50	8	5	-84	754
11	1	50-150	A-V	A	50	8	6	-118	715
11	1	50-150	A-V	A	50	8	7	-76	791
11	1	50-150	A-V	A	50	9	1	-35	NA
11	1	50-150	A-V	A	50	9	2	-6	778
11	1	50-150	A-V	A	50	9	3	-8	747
11	1	50-150	A-V	A	50	9	4	-17	740
11	1	50-150	A-V	A	50	9	5	-82	685
11	1	50-150	A-V	A	50	9	6	-68	763
11	1	50-150	A-V	A	50	9	7	-93	724
11	1	50-150	A-V	A	50	10	1	-68	NA
11	1	50-150	A-V	A	50	10	2	-67	750
11	1	50-150	A-V	A	50	10	3	-39	777
11	1	50-150	A-V	A	50	10	4	-91	697
11	1	50-150	A-V	A	50	10	5	-60	780
11	1	50-150	A-V	A	50	10	6	-60	749
11	1	50-150	A-V	A	50	10	7	-68	741
11	1	50-150	A-V	A	50	11	1	-135	NA
11	1	50-150	A-V	A	50	11	2	-111	773
11	1	50-150	A-V	A	50	11	3	-35	825
11	1	50-150	A-V	A	50	11	4	-17	767
11	1	50-150	A-V	A	50	11	5	NA	780
11	1	50-150	A-V	A	50	11	6	-55	680
11	1	50-150	A-V	A	50	11	7	-31	773
11	1	50-150	A-V	A	50	12	1	-73	NA
11	1	50-150	A-V	A	50	12	2	-67	755
11	1	50-150	A-V	A	50	12	3	-98	718
11	1	50-150	A-V	A	50	12	4	-41	807
11	1	50-150	A-V	A	50	12	5	-22	768
11	1	50-150	A-V	A	50	12	6	-25	746
11	1	50-150	A-V	A	50	12	7	-83	691
11	1	50-150	A-V	A	50	13	1	-59	NA
11	1	50-150	A-V	A	50	13	2	-75	733
11	1	50-150	A-V	A	50	13	3	-59	765
11	1	50-150	A-V	A	50	13	4	-85	723
11	1	50-150	A-V	A	50	13	5	-113	721
11	1	50-150	A-V	A	50	13	6	-85	777
11	1	50-150	A-V	A	50	13	7	-109	725
11	1	50-150	A-V	A	50	14	1	-73	NA
11	1	50-150	A-V	A	50	14	2	-74	748
11	1	50-150	A-V	A	50	14	3	-41	782
11	1	50-150	A-V	A	50	14	4	-83	707
11	1	50-150	A-V	A	50	14	5	NA	677
11	1	50-150	A-V	A	50	14	6	-37	NA
11	1	50-150	A-V	A	50	14	7	-76	711
11	1	50-150	A-V	A	50	15	1	-51	NA
11	1	50-150	A-V	A	50	15	2	-51	749
11	1	50-150	A-V	A	50	15	3	-61	739
11	1	50-150	A-V	A	50	15	4	-81	730
11	1	50-150	A-V	A	50	15	5	-43	787
11	1	50-150	A-V	A	50	15	6	-78	714
11	1	50-150	A-V	A	50	15	7	-133	694
11	4	50-150	A-V	V	150	1	1	NA	NA
11	4	50-150	A-V	V	150	1	2	-39	NA
11	4	50-150	A-V	V	150	1	3	-87	703
11	4	50-150	A-V	V	150	1	4	-100	737
11	4	50-150	A-V	V	150	1	5	-138	712
11	4	50-150	A-V	V	150	1	6	-173	716
11	4	50-150	A-V	V	150	1	7	-186	737
11	4	50-150	A-V	V	150	2	1	-66	NA
11	4	50-150	A-V	V	150	2	2	-60	757
11	4	50-150	A-V	V	150	2	3	-74	736
11	4	50-150	A-V	V	150	2	4	-83	741
11	4	50-150	A-V	V	150	2	5	-116	718
11	4	50-150	A-V	V	150	2	6	-147	719
11	4	50-150	A-V	V	150	2	7	-116	781
11	4	50-150	A-V	V	150	3	1	-27	NA
11	4	50-150	A-V	V	150	3	2	-63	714
11	4	50-150	A-V	V	150	3	3	-83	730
11	4	50-150	A-V	V	150	3	4	-96	738
11	4	50-150	A-V	V	150	3	5	-123	723
11	4	50-150	A-V	V	150	3	6	-96	777
11	4	50-150	A-V	V	150	3	7	-77	769
11	4	50-150	A-V	V	150	4	1	-13	NA
11	4	50-150	A-V	V	150	4	2	50	813
11	4	50-150	A-V	V	150	4	3	31	732
11	4	50-150	A-V	V	150	4	4	-56	663
11	4	50-150	A-V	V	150	4	5	-76	730
11	4	50-150	A-V	V	150	4	6	-72	755
11	4	50-150	A-V	V	150	4	7	-105	717
11	4	50-150	A-V	V	150	5	1	-61	NA
11	4	50-150	A-V	V	150	5	2	1	813
11	4	50-150	A-V	V	150	5	3	-12	737
11	4	50-150	A-V	V	150	5	4	-21	741
11	4	50-150	A-V	V	150	5	5	-63	709
11	4	50-150	A-V	V	150	5	6	-51	762
11	4	50-150	A-V	V	150	5	7	-68	733
11	4	50-150	A-V	V	150	6	1	-49	NA
11	4	50-150	A-V	V	150	6	2	-90	709
11	4	50-150	A-V	V	150	6	3	-101	739
11	4	50-150	A-V	V	150	6	4	-74	778
11	4	50-150	A-V	V	150	6	5	-57	767
11	4	50-150	A-V	V	150	6	6	-97	710
11	4	50-150	A-V	V	150	6	7	-148	700
11	4	50-150	A-V	V	150	7	1	-9	NA
11	4	50-150	A-V	V	150	7	2	-72	688
11	4	50-150	A-V	V	150	7	3	-61	761
11	4	50-150	A-V	V	150	7	4	-62	749
11	4	50-150	A-V	V	150	7	5	-94	719
11	4	50-150	A-V	V	150	7	6	-109	735
11	4	50-150	A-V	V	150	7	7	-100	759
11	4	50-150	A-V	V	150	8	1	-36	NA
11	4	50-150	A-V	V	150	8	2	40	NA
11	4	50-150	A-V	V	150	8	3	-28	682
11	4	50-150	A-V	V	150	8	4	-61	717
11	4	50-150	A-V	V	150	8	5	-44	768
11	4	50-150	A-V	V	150	8	6	-77	717
11	4	50-150	A-V	V	150	8	7	-117	710
11	4	50-150	A-V	V	150	9	1	-1	NA
11	4	50-150	A-V	V	150	9	2	1	753
11	4	50-150	A-V	V	150	9	3	-17	732
11	4	50-150	A-V	V	150	9	4	-43	724
11	4	50-150	A-V	V	150	9	5	-38	756
11	4	50-150	A-V	V	150	9	6	-40	748
11	4	50-150	A-V	V	150	9	7	-61	729
11	4	50-150	A-V	V	150	10	1	NA	NA
11	4	50-150	A-V	V	150	10	2	-104	NA
11	4	50-150	A-V	V	150	10	3	-109	745
11	4	50-150	A-V	V	150	10	4	-129	731
11	4	50-150	A-V	V	150	10	5	-148	731
11	4	50-150	A-V	V	150	10	6	-102	796
11	4	50-150	A-V	V	150	10	7	-76	777
11	4	50-150	A-V	V	150	11	1	-53	NA
11	4	50-150	A-V	V	150	11	2	-83	721
11	4	50-150	A-V	V	150	11	3	-113	720
11	4	50-150	A-V	V	150	11	4	-79	784
11	4	50-150	A-V	V	150	11	5	-112	718
11	4	50-150	A-V	V	150	11	6	-154	708
11	4	50-150	A-V	V	150	11	7	-155	749
11	4	50-150	A-V	V	150	12	1	-82	NA
11	4	50-150	A-V	V	150	12	2	-64	768
11	4	50-150	A-V	V	150	12	3	-121	694
11	4	50-150	A-V	V	150	12	4	-62	809
11	4	50-150	A-V	V	150	12	5	-64	748
11	4	50-150	A-V	V	150	12	6	-53	762
11	4	50-150	A-V	V	150	12	7	-54	749
11	4	50-150	A-V	V	150	13	1	30	NA
11	4	50-150	A-V	V	150	13	2	34	754
11	4	50-150	A-V	V	150	13	3	-14	703
11	4	50-150	A-V	V	150	13	4	-28	736
11	4	50-150	A-V	V	150	13	5	-80	698
11	4	50-150	A-V	V	150	13	6	-36	795
11	4	50-150	A-V	V	150	13	7	-7	779
11	4	50-150	A-V	V	150	14	1	NA	NA
11	4	50-150	A-V	V	150	14	2	-77	NA
11	4	50-150	A-V	V	150	14	3	-139	689
11	4	50-150	A-V	V	150	14	4	NA	678
11	4	50-150	A-V	V	150	14	5	-75	NA
11	4	50-150	A-V	V	150	14	6	-92	734
11	4	50-150	A-V	V	150	14	7	-34	808
11	4	50-150	A-V	V	150	15	1	42	NA
11	4	50-150	A-V	V	150	15	2	-14	694
11	4	50-150	A-V	V	150	15	3	-49	716
11	4	50-150	A-V	V	150	15	4	-74	725
11	4	50-150	A-V	V	150	15	5	-65	759
11	4	50-150	A-V	V	150	15	6	-110	705
11	4	50-150	A-V	V	150	15	7	-140	721
11	3	50-150	A-V	V	50	1	1	NA	NA
11	3	50-150	A-V	V	50	1	2	42	697
11	3	50-150	A-V	V	50	1	3	-32	677
11	3	50-150	A-V	V	50	1	4	-90	692
11	3	50-150	A-V	V	50	1	5	-116	724
11	3	50-150	A-V	V	50	1	6	-52	815
11	3	50-150	A-V	V	50	1	7	-62	740
11	3	50-150	A-V	V	50	2	1	82	NA
11	3	50-150	A-V	V	50	2	2	1	669
11	3	50-150	A-V	V	50	2	3	-70	679
11	3	50-150	A-V	V	50	2	4	-86	735
11	3	50-150	A-V	V	50	2	5	-68	768
11	3	50-150	A-V	V	50	2	6	-15	803
11	3	50-150	A-V	V	50	2	7	-42	724
11	3	50-150	A-V	V	50	3	1	4	NA
11	3	50-150	A-V	V	50	3	2	1	747
11	3	50-150	A-V	V	50	3	3	-52	697
11	3	50-150	A-V	V	50	3	4	-81	722
11	3	50-150	A-V	V	50	3	5	-105	726
11	3	50-150	A-V	V	50	3	6	-88	767
11	3	50-150	A-V	V	50	3	7	-119	720
11	3	50-150	A-V	V	50	4	1	-1	NA
11	3	50-150	A-V	V	50	4	2	37	788
11	3	50-150	A-V	V	50	4	3	41	755
11	3	50-150	A-V	V	50	4	4	6	715
11	3	50-150	A-V	V	50	4	5	5	749
11	3	50-150	A-V	V	50	4	6	35	781
11	3	50-150	A-V	V	50	4	7	22	737
11	3	50-150	A-V	V	50	5	1	NA	NA
11	3	50-150	A-V	V	50	5	2	-78	NA
11	3	50-150	A-V	V	50	5	3	-157	671
11	3	50-150	A-V	V	50	5	4	-127	780
11	3	50-150	A-V	V	50	5	5	-79	799
11	3	50-150	A-V	V	50	5	6	-7	822
11	3	50-150	A-V	V	50	5	7	-66	691
11	3	50-150	A-V	V	50	6	1	-34	NA
11	3	50-150	A-V	V	50	6	2	-70	714
11	3	50-150	A-V	V	50	6	3	-93	727
11	3	50-150	A-V	V	50	6	4	-107	737
11	3	50-150	A-V	V	50	6	5	-131	726
11	3	50-150	A-V	V	50	6	6	-135	746
11	3	50-150	A-V	V	50	6	7	-118	768
11	3	50-150	A-V	V	50	7	1	NA	NA
11	3	50-150	A-V	V	50	7	2	NA	645
11	3	50-150	A-V	V	50	7	3	-15	NA
11	3	50-150	A-V	V	50	7	4	-34	731
11	3	50-150	A-V	V	50	7	5	-26	759
11	3	50-150	A-V	V	50	7	6	-57	719
11	3	50-150	A-V	V	50	7	7	-71	736
11	3	50-150	A-V	V	50	8	1	5	NA
11	3	50-150	A-V	V	50	8	2	-76	670
11	3	50-150	A-V	V	50	8	3	-98	728
11	3	50-150	A-V	V	50	8	4	-48	800
11	3	50-150	A-V	V	50	8	5	13	812
11	3	50-150	A-V	V	50	8	6	-48	689
11	3	50-150	A-V	V	50	8	7	-24	774
11	3	50-150	A-V	V	50	9	1	-7	NA
11	3	50-150	A-V	V	50	9	2	-24	734
11	3	50-150	A-V	V	50	9	3	14	788
11	3	50-150	A-V	V	50	9	4	-82	654
11	3	50-150	A-V	V	50	9	5	-59	774
11	3	50-150	A-V	V	50	9	6	-47	762
11	3	50-150	A-V	V	50	9	7	-98	699
11	3	50-150	A-V	V	50	10	1	NA	NA
11	3	50-150	A-V	V	50	10	2	NA	NA
11	3	50-150	A-V	V	50	10	3	-74	NA
11	3	50-150	A-V	V	50	10	4	-86	738
11	3	50-150	A-V	V	50	10	5	-87	750
11	3	50-150	A-V	V	50	10	6	-105	732
11	3	50-150	A-V	V	50	10	7	-95	760
11	3	50-150	A-V	V	50	11	1	NA	NA
11	3	50-150	A-V	V	50	11	2	NA	NA
11	3	50-150	A-V	V	50	11	3	-113	NA
11	3	50-150	A-V	V	50	11	4	-46	817
11	3	50-150	A-V	V	50	11	5	-72	725
11	3	50-150	A-V	V	50	11	6	-50	772
11	3	50-150	A-V	V	50	11	7	-65	735
11	3	50-150	A-V	V	50	12	1	27	NA
11	3	50-150	A-V	V	50	12	2	-53	670
11	3	50-150	A-V	V	50	12	3	-106	697
11	3	50-150	A-V	V	50	12	4	-68	789
11	3	50-150	A-V	V	50	12	5	-59	759
11	3	50-150	A-V	V	50	12	6	-134	675
11	3	50-150	A-V	V	50	12	7	-55	830
11	3	50-150	A-V	V	50	13	1	-21	NA
11	3	50-150	A-V	V	50	13	2	-59	713
11	3	50-150	A-V	V	50	13	3	-67	742
11	3	50-150	A-V	V	50	13	4	-101	716
11	3	50-150	A-V	V	50	13	5	-92	760
11	3	50-150	A-V	V	50	13	6	-36	806
11	3	50-150	A-V	V	50	13	7	-15	771
11	3	50-150	A-V	V	50	14	1	NA	NA
11	3	50-150	A-V	V	50	14	2	-107	NA
11	3	50-150	A-V	V	50	14	3	-130	727
11	3	50-150	A-V	V	50	14	4	-103	778
11	3	50-150	A-V	V	50	14	5	-93	760
11	3	50-150	A-V	V	50	14	6	-151	692
11	3	50-150	A-V	V	50	14	7	-159	743
11	3	50-150	A-V	V	50	15	1	NA	NA
11	3	50-150	A-V	V	50	15	2	-51	NA
11	3	50-150	A-V	V	50	15	3	-103	698
11	3	50-150	A-V	V	50	15	4	-77	776
11	3	50-150	A-V	V	50	15	5	-22	806
11	3	50-150	A-V	V	50	15	6	-80	692
11	3	50-150	A-V	V	50	15	7	-88	742
12	1	150-50	A-V	A	150	1	1	-110	NA
12	1	150-50	A-V	A	150	1	2	-180	679
12	1	150-50	A-V	A	150	1	3	-180	749
12	1	150-50	A-V	A	150	1	4	-99	830
12	1	150-50	A-V	A	150	1	5	-145	703
12	1	150-50	A-V	A	150	1	6	-157	737
12	1	150-50	A-V	A	150	1	7	-185	721
12	1	150-50	A-V	A	150	2	1	-88	NA
12	1	150-50	A-V	A	150	2	2	-146	691
12	1	150-50	A-V	A	150	2	3	-143	752
12	1	150-50	A-V	A	150	2	4	-119	773
12	1	150-50	A-V	A	150	2	5	-118	750
12	1	150-50	A-V	A	150	2	6	-101	766
12	1	150-50	A-V	A	150	2	7	-183	667
12	1	150-50	A-V	A	150	3	1	-57	NA
12	1	150-50	A-V	A	150	3	2	-101	705
12	1	150-50	A-V	A	150	3	3	-77	773
12	1	150-50	A-V	A	150	3	4	-63	763
12	1	150-50	A-V	A	150	3	5	NA	817
12	1	150-50	A-V	A	150	3	6	-39	706
12	1	150-50	A-V	A	150	3	7	-55	733
12	1	150-50	A-V	A	150	4	1	-133	NA
12	1	150-50	A-V	A	150	4	2	-90	792
12	1	150-50	A-V	A	150	4	3	-128	711
12	1	150-50	A-V	A	150	4	4	-121	756
12	1	150-50	A-V	A	150	4	5	-143	727
12	1	150-50	A-V	A	150	4	6	-119	773
12	1	150-50	A-V	A	150	4	7	-194	674
12	1	150-50	A-V	A	150	5	1	-187	NA
12	1	150-50	A-V	A	150	5	2	-182	754
12	1	150-50	A-V	A	150	5	3	-168	763
12	1	150-50	A-V	A	150	5	4	NA	NA
12	1	150-50	A-V	A	150	5	5	-103	NA
12	1	150-50	A-V	A	150	5	6	-138	715
12	1	150-50	A-V	A	150	5	7	-168	719
12	1	150-50	A-V	A	150	6	1	-216	NA
12	1	150-50	A-V	A	150	6	2	-233	732
12	1	150-50	A-V	A	150	6	3	-224	759
12	1	150-50	A-V	A	150	6	4	-164	809
12	1	150-50	A-V	A	150	6	5	-185	728
12	1	150-50	A-V	A	150	6	6	-166	768
12	1	150-50	A-V	A	150	6	7	-150	765
12	1	150-50	A-V	A	150	7	1	-123	NA
12	1	150-50	A-V	A	150	7	2	-107	766
12	1	150-50	A-V	A	150	7	3	-187	669
12	1	150-50	A-V	A	150	7	4	-181	755
12	1	150-50	A-V	A	150	7	5	-190	740
12	1	150-50	A-V	A	150	7	6	-162	777
12	1	150-50	A-V	A	150	7	7	-181	730
12	1	150-50	A-V	A	150	8	1	-218	NA
12	1	150-50	A-V	A	150	8	2	-251	716
12	1	150-50	A-V	A	150	8	3	-286	714
12	1	150-50	A-V	A	150	8	4	-275	760
12	1	150-50	A-V	A	150	8	5	-195	829
12	1	150-50	A-V	A	150	8	6	-214	730
12	1	150-50	A-V	A	150	8	7	-197	766
12	1	150-50	A-V	A	150	9	1	-158	NA
12	1	150-50	A-V	A	150	9	2	-130	777
12	1	150-50	A-V	A	150	9	3	-149	730
12	1	150-50	A-V	A	150	9	4	-189	709
12	1	150-50	A-V	A	150	9	5	-217	721
12	1	150-50	A-V	A	150	9	6	-225	741
12	1	150-50	A-V	A	150	9	7	-191	783
12	1	150-50	A-V	A	150	10	1	-175	NA
12	1	150-50	A-V	A	150	10	2	-208	716
12	1	150-50	A-V	A	150	10	3	-199	758
12	1	150-50	A-V	A	150	10	4	-124	824
12	1	150-50	A-V	A	150	10	5	-141	732
12	1	150-50	A-V	A	150	10	6	-136	755
12	1	150-50	A-V	A	150	10	7	-138	747
12	1	150-50	A-V	A	150	11	1	-25	NA
12	1	150-50	A-V	A	150	11	2	NA	NA
12	1	150-50	A-V	A	150	11	3	-23	NA
12	1	150-50	A-V	A	150	11	4	-109	663
12	1	150-50	A-V	A	150	11	5	-192	667
12	1	150-50	A-V	A	150	11	6	-193	748
12	1	150-50	A-V	A	150	11	7	-183	759
12	1	150-50	A-V	A	150	12	1	NA	NA
12	1	150-50	A-V	A	150	12	2	NA	761
12	1	150-50	A-V	A	150	12	3	-245	813
12	1	150-50	A-V	A	150	12	4	-183	811
12	1	150-50	A-V	A	150	12	5	-217	715
12	1	150-50	A-V	A	150	12	6	-199	768
12	1	150-50	A-V	A	150	12	7	-246	702
12	1	150-50	A-V	A	150	13	1	-230	NA
12	1	150-50	A-V	A	150	13	2	-230	749
12	1	150-50	A-V	A	150	13	3	-193	786
12	1	150-50	A-V	A	150	13	4	-161	781
12	1	150-50	A-V	A	150	13	5	-160	750
12	1	150-50	A-V	A	150	13	6	-142	768
12	1	150-50	A-V	A	150	13	7	-80	811
12	1	150-50	A-V	A	150	14	1	-225	NA
12	1	150-50	A-V	A	150	14	2	-263	711
12	1	150-50	A-V	A	150	14	3	-170	NA
12	1	150-50	A-V	A	150	14	4	-155	764
12	1	150-50	A-V	A	150	14	5	-140	764
12	1	150-50	A-V	A	150	14	6	-169	720
12	1	150-50	A-V	A	150	14	7	-157	761
12	1	150-50	A-V	A	150	15	1	-155	NA
12	1	150-50	A-V	A	150	15	2	-149	755
12	1	150-50	A-V	A	150	15	3	-200	698
12	1	150-50	A-V	A	150	15	4	-21	NA
12	1	150-50	A-V	A	150	15	5	-144	NA
12	1	150-50	A-V	A	150	15	6	-174	719
12	1	150-50	A-V	A	150	15	7	-185	738
12	2	150-50	A-V	A	50	1	1	-1	NA
12	2	150-50	A-V	A	50	1	2	-138	NA
12	2	150-50	A-V	A	50	1	3	-110	777
12	2	150-50	A-V	A	50	1	4	-128	731
12	2	150-50	A-V	A	50	1	5	-129	748
12	2	150-50	A-V	A	50	1	6	-105	773
12	2	150-50	A-V	A	50	1	7	-95	759
12	2	150-50	A-V	A	50	2	1	-118	NA
12	2	150-50	A-V	A	50	2	2	-49	818
12	2	150-50	A-V	A	50	2	3	-71	727
12	2	150-50	A-V	A	50	2	4	-112	708
12	2	150-50	A-V	A	50	2	5	-86	775
12	2	150-50	A-V	A	50	2	6	-151	684
12	2	150-50	A-V	A	50	2	7	-125	775
12	2	150-50	A-V	A	50	3	1	-155	NA
12	2	150-50	A-V	A	50	3	2	-144	760
12	2	150-50	A-V	A	50	3	3	-106	787
12	2	150-50	A-V	A	50	3	4	-81	774
12	2	150-50	A-V	A	50	3	5	-120	710
12	2	150-50	A-V	A	50	3	6	-133	736
12	2	150-50	A-V	A	50	3	7	-37	845
12	2	150-50	A-V	A	50	4	1	-136	NA
12	2	150-50	A-V	A	50	4	2	-170	716
12	2	150-50	A-V	A	50	4	3	-182	737
12	2	150-50	A-V	A	50	4	4	-148	783
12	2	150-50	A-V	A	50	4	5	-216	681
12	2	150-50	A-V	A	50	4	6	-218	747
12	2	150-50	A-V	A	50	4	7	NA	691
12	2	150-50	A-V	A	50	5	1	-121	NA
12	2	150-50	A-V	A	50	5	2	-204	666
12	2	150-50	A-V	A	50	5	3	-201	752
12	2	150-50	A-V	A	50	5	4	-192	758
12	2	150-50	A-V	A	50	5	5	-196	745
12	2	150-50	A-V	A	50	5	6	-143	802
12	2	150-50	A-V	A	50	5	7	-178	714
12	2	150-50	A-V	A	50	6	1	-135	NA
12	2	150-50	A-V	A	50	6	2	-62	822
12	2	150-50	A-V	A	50	6	3	-110	701
12	2	150-50	A-V	A	50	6	4	-122	737
12	2	150-50	A-V	A	50	6	5	-100	771
12	2	150-50	A-V	A	50	6	6	-154	695
12	2	150-50	A-V	A	50	6	7	-166	737
12	2	150-50	A-V	A	50	7	1	-194	NA
12	2	150-50	A-V	A	50	7	2	-151	792
12	2	150-50	A-V	A	50	7	3	-92	808
12	2	150-50	A-V	A	50	7	4	-200	NA
12	2	150-50	A-V	A	50	7	5	-126	823
12	2	150-50	A-V	A	50	7	6	-77	798
12	2	150-50	A-V	A	50	7	7	-92	734
12	2	150-50	A-V	A	50	8	1	-151	NA
12	2	150-50	A-V	A	50	8	2	-156	745
12	2	150-50	A-V	A	50	8	3	-112	793
12	2	150-50	A-V	A	50	8	4	-101	760
12	2	150-50	A-V	A	50	8	5	-103	747
12	2	150-50	A-V	A	50	8	6	-65	787
12	2	150-50	A-V	A	50	8	7	NA	857
12	2	150-50	A-V	A	50	9	1	-161	NA
12	2	150-50	A-V	A	50	9	2	-108	802
12	2	150-50	A-V	A	50	9	3	-68	789
12	2	150-50	A-V	A	50	9	4	-139	678
12	2	150-50	A-V	A	50	9	5	-134	754
12	2	150-50	A-V	A	50	9	6	-117	766
12	2	150-50	A-V	A	50	9	7	-123	743
12	2	150-50	A-V	A	50	10	1	-132	NA
12	2	150-50	A-V	A	50	10	2	-122	759
12	2	150-50	A-V	A	50	10	3	-125	746
12	2	150-50	A-V	A	50	10	4	-125	749
12	2	150-50	A-V	A	50	10	5	-104	770
12	2	150-50	A-V	A	50	10	6	-170	683
12	2	150-50	A-V	A	50	10	7	-116	803
12	2	150-50	A-V	A	50	11	1	-154	NA
12	2	150-50	A-V	A	50	11	2	-150	753
12	2	150-50	A-V	A	50	11	3	-100	799
12	2	150-50	A-V	A	50	11	4	-70	779
12	2	150-50	A-V	A	50	11	5	-75	744
12	2	150-50	A-V	A	50	11	6	-88	736
12	2	150-50	A-V	A	50	11	7	-54	783
12	2	150-50	A-V	A	50	12	1	-96	NA
12	2	150-50	A-V	A	50	12	2	-112	733
12	2	150-50	A-V	A	50	12	3	-105	756
12	2	150-50	A-V	A	50	12	4	-61	793
12	2	150-50	A-V	A	50	12	5	-110	700
12	2	150-50	A-V	A	50	12	6	-59	800
12	2	150-50	A-V	A	50	12	7	-94	714
12	2	150-50	A-V	A	50	13	1	-52	NA
12	2	150-50	A-V	A	50	13	2	-159	NA
12	2	150-50	A-V	A	50	13	3	-144	764
12	2	150-50	A-V	A	50	13	4	-123	770
12	2	150-50	A-V	A	50	13	5	-70	802
12	2	150-50	A-V	A	50	13	6	NA	NA
12	2	150-50	A-V	A	50	13	7	-33	NA
12	2	150-50	A-V	A	50	14	1	-42	NA
12	2	150-50	A-V	A	50	14	2	-85	706
12	2	150-50	A-V	A	50	14	3	-71	763
12	2	150-50	A-V	A	50	14	4	-78	742
12	2	150-50	A-V	A	50	14	5	-111	716
12	2	150-50	A-V	A	50	14	6	-115	745
12	2	150-50	A-V	A	50	14	7	-162	702
12	2	150-50	A-V	A	50	15	1	NA	NA
12	2	150-50	A-V	A	50	15	2	-93	NA
12	2	150-50	A-V	A	50	15	3	-107	735
12	2	150-50	A-V	A	50	15	4	-55	801
12	2	150-50	A-V	A	50	15	5	-41	763
12	2	150-50	A-V	A	50	15	6	-24	766
12	2	150-50	A-V	A	50	15	7	-35	738
12	3	150-50	A-V	V	150	1	1	-107	NA
12	3	150-50	A-V	V	150	1	2	-137	720
12	3	150-50	A-V	V	150	1	3	-115	773
12	3	150-50	A-V	V	150	1	4	-97	768
12	3	150-50	A-V	V	150	1	5	-80	767
12	3	150-50	A-V	V	150	1	6	-92	739
12	3	150-50	A-V	V	150	1	7	-45	797
12	3	150-50	A-V	V	150	2	1	30	NA
12	3	150-50	A-V	V	150	2	2	57	777
12	3	150-50	A-V	V	150	2	3	-11	682
12	3	150-50	A-V	V	150	2	4	4	766
12	3	150-50	A-V	V	150	2	5	-4	742
12	3	150-50	A-V	V	150	2	6	-15	739
12	3	150-50	A-V	V	150	2	7	-10	756
12	3	150-50	A-V	V	150	3	1	16	NA
12	3	150-50	A-V	V	150	3	2	-5	729
12	3	150-50	A-V	V	150	3	3	-62	694
12	3	150-50	A-V	V	150	3	4	-98	714
12	3	150-50	A-V	V	150	3	5	-60	788
12	3	150-50	A-V	V	150	3	6	-65	746
12	3	150-50	A-V	V	150	3	7	-105	710
12	3	150-50	A-V	V	150	4	1	-65	NA
12	3	150-50	A-V	V	150	4	2	-67	748
12	3	150-50	A-V	V	150	4	3	-14	804
12	3	150-50	A-V	V	150	4	4	-83	681
12	3	150-50	A-V	V	150	4	5	-79	754
12	3	150-50	A-V	V	150	4	6	-87	743
12	3	150-50	A-V	V	150	4	7	-18	819
12	3	150-50	A-V	V	150	5	1	-19	NA
12	3	150-50	A-V	V	150	5	2	-84	685
12	3	150-50	A-V	V	150	5	3	-66	769
12	3	150-50	A-V	V	150	5	4	-62	754
12	3	150-50	A-V	V	150	5	5	-78	734
12	3	150-50	A-V	V	150	5	6	-147	682
12	3	150-50	A-V	V	150	5	7	-142	755
12	3	150-50	A-V	V	150	6	1	13	NA
12	3	150-50	A-V	V	150	6	2	28	766
12	3	150-50	A-V	V	150	6	3	4	726
12	3	150-50	A-V	V	150	6	4	8	754
12	3	150-50	A-V	V	150	6	5	40	783
12	3	150-50	A-V	V	150	6	6	66	776
12	3	150-50	A-V	V	150	6	7	17	701
12	3	150-50	A-V	V	150	7	1	-19	NA
12	3	150-50	A-V	V	150	7	2	-29	740
12	3	150-50	A-V	V	150	7	3	-23	756
12	3	150-50	A-V	V	150	7	4	-85	689
12	3	150-50	A-V	V	150	7	5	5	840
12	3	150-50	A-V	V	150	7	6	-95	650
12	3	150-50	A-V	V	150	7	7	-83	763
12	3	150-50	A-V	V	150	8	1	-21	NA
12	3	150-50	A-V	V	150	8	2	-6	765
12	3	150-50	A-V	V	150	8	3	-60	697
12	3	150-50	A-V	V	150	8	4	-76	734
12	3	150-50	A-V	V	150	8	5	5	831
12	3	150-50	A-V	V	150	8	6	3	749
12	3	150-50	A-V	V	150	8	7	24	771
12	3	150-50	A-V	V	150	9	1	40	NA
12	3	150-50	A-V	V	150	9	2	-19	692
12	3	150-50	A-V	V	150	9	3	8	777
12	3	150-50	A-V	V	150	9	4	-58	684
12	3	150-50	A-V	V	150	9	5	-12	796
12	3	150-50	A-V	V	150	9	6	9	772
12	3	150-50	A-V	V	150	9	7	20	761
12	3	150-50	A-V	V	150	10	1	72	NA
12	3	150-50	A-V	V	150	10	2	36	714
12	3	150-50	A-V	V	150	10	3	28	742
12	3	150-50	A-V	V	150	10	4	11	734
12	3	150-50	A-V	V	150	10	5	-5	734
12	3	150-50	A-V	V	150	10	6	-24	731
12	3	150-50	A-V	V	150	10	7	-18	757
12	3	150-50	A-V	V	150	11	1	-108	NA
12	3	150-50	A-V	V	150	11	2	-104	754
12	3	150-50	A-V	V	150	11	3	-118	736
12	3	150-50	A-V	V	150	11	4	-71	798
12	3	150-50	A-V	V	150	11	5	20	841
12	3	150-50	A-V	V	150	11	6	5	735
12	3	150-50	A-V	V	150	11	7	67	812
12	3	150-50	A-V	V	150	12	1	71	NA
12	3	150-50	A-V	V	150	12	2	-4	675
12	3	150-50	A-V	V	150	12	3	-57	698
12	3	150-50	A-V	V	150	12	4	48	NA
12	3	150-50	A-V	V	150	12	5	21	723
12	3	150-50	A-V	V	150	12	6	15	745
12	3	150-50	A-V	V	150	12	7	56	791
12	3	150-50	A-V	V	150	13	1	45	NA
12	3	150-50	A-V	V	150	13	2	-13	692
12	3	150-50	A-V	V	150	13	3	15	779
12	3	150-50	A-V	V	150	13	4	22	757
12	3	150-50	A-V	V	150	13	5	68	796
12	3	150-50	A-V	V	150	13	6	26	709
12	3	150-50	A-V	V	150	13	7	14	738
12	3	150-50	A-V	V	150	14	1	-96	NA
12	3	150-50	A-V	V	150	14	2	-54	792
12	3	150-50	A-V	V	150	14	3	-59	745
12	3	150-50	A-V	V	150	14	4	-63	747
12	3	150-50	A-V	V	150	14	5	-94	719
12	3	150-50	A-V	V	150	14	6	-87	757
12	3	150-50	A-V	V	150	14	7	-57	780
12	3	150-50	A-V	V	150	15	1	4	NA
12	3	150-50	A-V	V	150	15	2	-77	670
12	3	150-50	A-V	V	150	15	3	-31	796
12	3	150-50	A-V	V	150	15	4	-57	724
12	3	150-50	A-V	V	150	15	5	-95	713
12	3	150-50	A-V	V	150	15	6	72	NA
12	3	150-50	A-V	V	150	15	7	-81	NA
12	4	150-50	A-V	V	50	1	1	-55	NA
12	4	150-50	A-V	V	50	1	2	-31	774
12	4	150-50	A-V	V	50	1	3	-23	758
12	4	150-50	A-V	V	50	1	4	26	800
12	4	150-50	A-V	V	50	1	5	46	770
12	4	150-50	A-V	V	50	1	6	38	742
12	4	150-50	A-V	V	50	1	7	7	720
12	4	150-50	A-V	V	50	2	1	-93	NA
12	4	150-50	A-V	V	50	2	2	-94	749
12	4	150-50	A-V	V	50	2	3	-65	780
12	4	150-50	A-V	V	50	2	4	-67	748
12	4	150-50	A-V	V	50	2	5	-37	780
12	4	150-50	A-V	V	50	2	6	-97	691
12	4	150-50	A-V	V	50	2	7	-93	754
12	4	150-50	A-V	V	50	3	1	-42	NA
12	4	150-50	A-V	V	50	3	2	-29	763
12	4	150-50	A-V	V	50	3	3	-95	684
12	4	150-50	A-V	V	50	3	4	-111	735
12	4	150-50	A-V	V	50	3	5	-67	794
12	4	150-50	A-V	V	50	3	6	-73	744
12	4	150-50	A-V	V	50	3	7	-47	777
12	4	150-50	A-V	V	50	4	1	-100	NA
12	4	150-50	A-V	V	50	4	2	-67	783
12	4	150-50	A-V	V	50	4	3	-47	770
12	4	150-50	A-V	V	50	4	4	-118	679
12	4	150-50	A-V	V	50	4	5	-104	765
12	4	150-50	A-V	V	50	4	6	-139	715
12	4	150-50	A-V	V	50	4	7	-112	777
12	4	150-50	A-V	V	50	5	1	-190	NA
12	4	150-50	A-V	V	50	5	2	-189	752
12	4	150-50	A-V	V	50	5	3	-121	818
12	4	150-50	A-V	V	50	5	4	-94	777
12	4	150-50	A-V	V	50	5	5	-124	721
12	4	150-50	A-V	V	50	5	6	-38	836
12	4	150-50	A-V	V	50	5	7	-24	764
12	4	150-50	A-V	V	50	6	1	NA	NA
12	4	150-50	A-V	V	50	6	2	57	NA
12	4	150-50	A-V	V	50	6	3	-60	NA
12	4	150-50	A-V	V	50	6	4	-73	738
12	4	150-50	A-V	V	50	6	5	-89	734
12	4	150-50	A-V	V	50	6	6	-49	790
12	4	150-50	A-V	V	50	6	7	-49	751
12	4	150-50	A-V	V	50	7	1	-15	NA
12	4	150-50	A-V	V	50	7	2	-67	699
12	4	150-50	A-V	V	50	7	3	-16	801
12	4	150-50	A-V	V	50	7	4	6	772
12	4	150-50	A-V	V	50	7	5	5	750
12	4	150-50	A-V	V	50	7	6	5	750
12	4	150-50	A-V	V	50	7	7	-46	699
12	4	150-50	A-V	V	50	8	1	-63	NA
12	4	150-50	A-V	V	50	8	2	-104	710
12	4	150-50	A-V	V	50	8	3	-72	782
12	4	150-50	A-V	V	50	8	4	-145	677
12	4	150-50	A-V	V	50	8	5	-154	742
12	4	150-50	A-V	V	50	8	6	18	NA
12	4	150-50	A-V	V	50	8	7	-135	NA
12	4	150-50	A-V	V	50	9	1	-106	NA
12	4	150-50	A-V	V	50	9	2	-86	770
12	4	150-50	A-V	V	50	9	3	-77	760
12	4	150-50	A-V	V	50	9	4	-62	765
12	4	150-50	A-V	V	50	9	5	-78	734
12	4	150-50	A-V	V	50	9	6	-82	747
12	4	150-50	A-V	V	50	9	7	-101	731
12	4	150-50	A-V	V	50	10	1	-13	NA
12	4	150-50	A-V	V	50	10	2	-64	700
12	4	150-50	A-V	V	50	10	3	-103	711
12	4	150-50	A-V	V	50	10	4	-60	793
12	4	150-50	A-V	V	50	10	5	-58	753
12	4	150-50	A-V	V	50	10	6	-54	754
12	4	150-50	A-V	V	50	10	7	-57	747
12	4	150-50	A-V	V	50	11	1	-63	NA
12	4	150-50	A-V	V	50	11	2	-37	776
12	4	150-50	A-V	V	50	11	3	-55	733
12	4	150-50	A-V	V	50	11	4	-5	800
12	4	150-50	A-V	V	50	11	5	-45	710
12	4	150-50	A-V	V	50	11	6	-59	737
12	4	150-50	A-V	V	50	11	7	-15	794
12	4	150-50	A-V	V	50	12	1	21	NA
12	4	150-50	A-V	V	50	12	2	NA	NA
12	4	150-50	A-V	V	50	12	3	-47	NA
12	4	150-50	A-V	V	50	12	4	-92	705
12	4	150-50	A-V	V	50	12	5	-130	713
12	4	150-50	A-V	V	50	12	6	-143	737
12	4	150-50	A-V	V	50	12	7	-175	718
12	4	150-50	A-V	V	50	13	1	4	NA
12	4	150-50	A-V	V	50	13	2	NA	824
12	4	150-50	A-V	V	50	13	3	47	720
12	4	150-50	A-V	V	50	13	4	28	731
12	4	150-50	A-V	V	50	13	5	-1	722
12	4	150-50	A-V	V	50	13	6	13	764
12	4	150-50	A-V	V	50	13	7	-95	642
12	4	150-50	A-V	V	50	14	1	-23	NA
12	4	150-50	A-V	V	50	14	2	-32	742
12	4	150-50	A-V	V	50	14	3	-107	675
12	4	150-50	A-V	V	50	14	4	-16	841
12	4	150-50	A-V	V	50	14	5	-62	705
12	4	150-50	A-V	V	50	14	6	-106	706
12	4	150-50	A-V	V	50	14	7	-94	762
12	4	150-50	A-V	V	50	15	1	-96	NA
12	4	150-50	A-V	V	50	15	2	-165	681
12	4	150-50	A-V	V	50	15	3	-78	837
12	4	150-50	A-V	V	50	15	4	-80	749
12	4	150-50	A-V	V	50	15	5	-71	759
12	4	150-50	A-V	V	50	15	6	-68	753
12	4	150-50	A-V	V	50	15	7	-50	769
13	4	50-150	V-A	A	150	1	1	-77	NA
13	4	50-150	V-A	A	150	1	2	-101	725
13	4	50-150	V-A	A	150	1	3	-125	725
13	4	50-150	V-A	A	150	1	4	-95	779
13	4	50-150	V-A	A	150	1	5	-56	788
13	4	50-150	V-A	A	150	1	6	-73	732
13	4	50-150	V-A	A	150	1	7	-96	726
13	4	50-150	V-A	A	150	2	1	-122	NA
13	4	50-150	V-A	A	150	2	2	-98	773
13	4	50-150	V-A	A	150	2	3	-163	684
13	4	50-150	V-A	A	150	2	4	-122	790
13	4	50-150	V-A	A	150	2	5	-116	755
13	4	50-150	V-A	A	150	2	6	-144	721
13	4	50-150	V-A	A	150	2	7	-174	719
13	4	50-150	V-A	A	150	3	1	-91	NA
13	4	50-150	V-A	A	150	3	2	-74	766
13	4	50-150	V-A	A	150	3	3	-78	745
13	4	50-150	V-A	A	150	3	4	-131	696
13	4	50-150	V-A	A	150	3	5	-90	790
13	4	50-150	V-A	A	150	3	6	-85	754
13	4	50-150	V-A	A	150	3	7	-93	741
13	4	50-150	V-A	A	150	4	1	-123	NA
13	4	50-150	V-A	A	150	4	2	-99	773
13	4	50-150	V-A	A	150	4	3	-113	735
13	4	50-150	V-A	A	150	4	4	-92	770
13	4	50-150	V-A	A	150	4	5	-107	734
13	4	50-150	V-A	A	150	4	6	-99	758
13	4	50-150	V-A	A	150	4	7	-107	741
13	4	50-150	V-A	A	150	5	1	-137	NA
13	4	50-150	V-A	A	150	5	2	-118	768
13	4	50-150	V-A	A	150	5	3	-126	741
13	4	50-150	V-A	A	150	5	4	-152	723
13	4	50-150	V-A	A	150	5	5	-126	775
13	4	50-150	V-A	A	150	5	6	-178	697
13	4	50-150	V-A	A	150	5	7	-137	791
13	4	50-150	V-A	A	150	6	1	-117	NA
13	4	50-150	V-A	A	150	6	2	-81	785
13	4	50-150	V-A	A	150	6	3	-68	762
13	4	50-150	V-A	A	150	6	4	-92	725
13	4	50-150	V-A	A	150	6	5	-91	751
13	4	50-150	V-A	A	150	6	6	-105	735
13	4	50-150	V-A	A	150	6	7	-147	707
13	4	50-150	V-A	A	150	7	1	-80	NA
13	4	50-150	V-A	A	150	7	2	-65	764
13	4	50-150	V-A	A	150	7	3	-34	780
13	4	50-150	V-A	A	150	7	4	-79	704
13	4	50-150	V-A	A	150	7	5	-108	720
13	4	50-150	V-A	A	150	7	6	-119	738
13	4	50-150	V-A	A	150	7	7	-152	716
13	4	50-150	V-A	A	150	8	1	-58	NA
13	4	50-150	V-A	A	150	8	2	-44	763
13	4	50-150	V-A	A	150	8	3	-72	721
13	4	50-150	V-A	A	150	8	4	-71	750
13	4	50-150	V-A	A	150	8	5	-85	735
13	4	50-150	V-A	A	150	8	6	-98	736
13	4	50-150	V-A	A	150	8	7	-68	779
13	4	50-150	V-A	A	150	9	1	-43	NA
13	4	50-150	V-A	A	150	9	2	-32	760
13	4	50-150	V-A	A	150	9	3	-29	752
13	4	50-150	V-A	A	150	9	4	-32	746
13	4	50-150	V-A	A	150	9	5	-72	709
13	4	50-150	V-A	A	150	9	6	-126	695
13	4	50-150	V-A	A	150	9	7	-113	762
13	4	50-150	V-A	A	150	10	1	-76	NA
13	4	50-150	V-A	A	150	10	2	-58	767
13	4	50-150	V-A	A	150	10	3	-84	723
13	4	50-150	V-A	A	150	10	4	-77	756
13	4	50-150	V-A	A	150	10	5	-112	714
13	4	50-150	V-A	A	150	10	6	-162	699
13	4	50-150	V-A	A	150	10	7	-164	747
13	4	50-150	V-A	A	150	11	1	-120	NA
13	4	50-150	V-A	A	150	11	2	-55	814
13	4	50-150	V-A	A	150	11	3	-57	747
13	4	50-150	V-A	A	150	11	4	-73	733
13	4	50-150	V-A	A	150	11	5	-45	777
13	4	50-150	V-A	A	150	11	6	-84	710
13	4	50-150	V-A	A	150	11	7	-69	764
13	4	50-150	V-A	A	150	12	1	-114	NA
13	4	50-150	V-A	A	150	12	2	-104	759
13	4	50-150	V-A	A	150	12	3	-53	800
13	4	50-150	V-A	A	150	12	4	-108	694
13	4	50-150	V-A	A	150	12	5	-113	744
13	4	50-150	V-A	A	150	12	6	-133	729
13	4	50-150	V-A	A	150	12	7	-147	735
13	4	50-150	V-A	A	150	13	1	-46	NA
13	4	50-150	V-A	A	150	13	2	-72	723
13	4	50-150	V-A	A	150	13	3	-34	787
13	4	50-150	V-A	A	150	13	4	-80	703
13	4	50-150	V-A	A	150	13	5	-129	700
13	4	50-150	V-A	A	150	13	6	-183	695
13	4	50-150	V-A	A	150	13	7	-177	755
13	4	50-150	V-A	A	150	14	1	-76	NA
13	4	50-150	V-A	A	150	14	2	-49	776
13	4	50-150	V-A	A	150	14	3	-43	755
13	4	50-150	V-A	A	150	14	4	-52	740
13	4	50-150	V-A	A	150	14	5	-27	775
13	4	50-150	V-A	A	150	14	6	-29	747
13	4	50-150	V-A	A	150	14	7	-72	706
13	4	50-150	V-A	A	150	15	1	-61	NA
13	4	50-150	V-A	A	150	15	2	-104	706
13	4	50-150	V-A	A	150	15	3	-80	773
13	4	50-150	V-A	A	150	15	4	-58	771
13	4	50-150	V-A	A	150	15	5	-57	751
13	4	50-150	V-A	A	150	15	6	-73	733
13	4	50-150	V-A	A	150	15	7	-146	676
13	3	50-150	V-A	A	50	1	1	-151	NA
13	3	50-150	V-A	A	50	1	2	-65	835
13	3	50-150	V-A	A	50	1	3	-100	714
13	3	50-150	V-A	A	50	1	4	-34	815
13	3	50-150	V-A	A	50	1	5	-52	731
13	3	50-150	V-A	A	50	1	6	-77	724
13	3	50-150	V-A	A	50	1	7	-26	800
13	3	50-150	V-A	A	50	2	1	-45	NA
13	3	50-150	V-A	A	50	2	2	-95	699
13	3	50-150	V-A	A	50	2	3	-86	758
13	3	50-150	V-A	A	50	2	4	-54	781
13	3	50-150	V-A	A	50	2	5	-29	774
13	3	50-150	V-A	A	50	2	6	-14	765
13	3	50-150	V-A	A	50	2	7	-90	673
13	3	50-150	V-A	A	50	3	1	-103	NA
13	3	50-150	V-A	A	50	3	2	-94	758
13	3	50-150	V-A	A	50	3	3	-92	751
13	3	50-150	V-A	A	50	3	4	-85	756
13	3	50-150	V-A	A	50	3	5	-73	761
13	3	50-150	V-A	A	50	3	6	-47	775
13	3	50-150	V-A	A	50	3	7	-68	729
13	3	50-150	V-A	A	50	4	1	-71	NA
13	3	50-150	V-A	A	50	4	2	-63	757
13	3	50-150	V-A	A	50	4	3	-69	743
13	3	50-150	V-A	A	50	4	4	1	819
13	3	50-150	V-A	A	50	4	5	-3	745
13	3	50-150	V-A	A	50	4	6	NA	784
13	3	50-150	V-A	A	50	4	7	-79	NA
13	3	50-150	V-A	A	50	5	1	-73	NA
13	3	50-150	V-A	A	50	5	2	-136	686
13	3	50-150	V-A	A	50	5	3	-120	765
13	3	50-150	V-A	A	50	5	4	-111	758
13	3	50-150	V-A	A	50	5	5	-89	771
13	3	50-150	V-A	A	50	5	6	-81	757
13	3	50-150	V-A	A	50	5	7	-119	712
13	3	50-150	V-A	A	50	6	1	-110	NA
13	3	50-150	V-A	A	50	6	2	-90	769
13	3	50-150	V-A	A	50	6	3	-38	801
13	3	50-150	V-A	A	50	6	4	-49	738
13	3	50-150	V-A	A	50	6	5	-56	742
13	3	50-150	V-A	A	50	6	6	-50	755
13	3	50-150	V-A	A	50	6	7	-79	720
13	3	50-150	V-A	A	50	7	1	-63	NA
13	3	50-150	V-A	A	50	7	2	-36	776
13	3	50-150	V-A	A	50	7	3	-72	714
13	3	50-150	V-A	A	50	7	4	-106	715
13	3	50-150	V-A	A	50	7	5	-95	760
13	3	50-150	V-A	A	50	7	6	-92	753
13	3	50-150	V-A	A	50	7	7	-112	729
13	3	50-150	V-A	A	50	8	1	-160	NA
13	3	50-150	V-A	A	50	8	2	-105	804
13	3	50-150	V-A	A	50	8	3	-76	779
13	3	50-150	V-A	A	50	8	4	-73	752
13	3	50-150	V-A	A	50	8	5	-59	763
13	3	50-150	V-A	A	50	8	6	-42	766
13	3	50-150	V-A	A	50	8	7	-124	667
13	3	50-150	V-A	A	50	9	1	-128	NA
13	3	50-150	V-A	A	50	9	2	-51	826
13	3	50-150	V-A	A	50	9	3	8	808
13	3	50-150	V-A	A	50	9	4	NA	NA
13	3	50-150	V-A	A	50	9	5	-48	NA
13	3	50-150	V-A	A	50	9	6	-126	671
13	3	50-150	V-A	A	50	9	7	-103	773
13	3	50-150	V-A	A	50	10	1	-75	NA
13	3	50-150	V-A	A	50	10	2	-108	716
13	3	50-150	V-A	A	50	10	3	-98	759
13	3	50-150	V-A	A	50	10	4	-129	718
13	3	50-150	V-A	A	50	10	5	-95	783
13	3	50-150	V-A	A	50	10	6	-85	759
13	3	50-150	V-A	A	50	10	7	-93	742
13	3	50-150	V-A	A	50	11	1	-93	NA
13	3	50-150	V-A	A	50	11	2	-74	768
13	3	50-150	V-A	A	50	11	3	-40	783
13	3	50-150	V-A	A	50	11	4	-28	761
13	3	50-150	V-A	A	50	11	5	-8	769
13	3	50-150	V-A	A	50	11	6	-35	722
13	3	50-150	V-A	A	50	11	7	-13	771
13	3	50-150	V-A	A	50	12	1	NA	NA
13	3	50-150	V-A	A	50	12	2	-59	NA
13	3	50-150	V-A	A	50	12	3	-49	759
13	3	50-150	V-A	A	50	12	4	-23	776
13	3	50-150	V-A	A	50	12	5	-41	731
13	3	50-150	V-A	A	50	12	6	-53	737
13	3	50-150	V-A	A	50	12	7	-96	706
13	3	50-150	V-A	A	50	13	1	NA	NA
13	3	50-150	V-A	A	50	13	2	-68	NA
13	3	50-150	V-A	A	50	13	3	5	822
13	3	50-150	V-A	A	50	13	4	-30	714
13	3	50-150	V-A	A	50	13	5	-59	720
13	3	50-150	V-A	A	50	13	6	-27	781
13	3	50-150	V-A	A	50	13	7	-89	687
13	3	50-150	V-A	A	50	14	1	-118	NA
13	3	50-150	V-A	A	50	14	2	-98	769
13	3	50-150	V-A	A	50	14	3	-111	736
13	3	50-150	V-A	A	50	14	4	-94	766
13	3	50-150	V-A	A	50	14	5	-125	718
13	3	50-150	V-A	A	50	14	6	-134	741
13	3	50-150	V-A	A	50	14	7	-162	721
13	3	50-150	V-A	A	50	15	1	-67	NA
13	3	50-150	V-A	A	50	15	2	-32	784
13	3	50-150	V-A	A	50	15	3	-143	NA
13	3	50-150	V-A	A	50	15	4	-143	749
13	3	50-150	V-A	A	50	15	5	-77	815
13	3	50-150	V-A	A	50	15	6	-50	776
13	3	50-150	V-A	A	50	15	7	-87	712
13	2	50-150	V-A	V	150	1	1	NA	NA
13	2	50-150	V-A	V	150	1	2	NA	718
13	2	50-150	V-A	V	150	1	3	NA	760
13	2	50-150	V-A	V	150	1	4	-25	NA
13	2	50-150	V-A	V	150	1	5	-62	713
13	2	50-150	V-A	V	150	1	6	-70	743
13	2	50-150	V-A	V	150	1	7	-85	735
13	2	50-150	V-A	V	150	2	1	-36	NA
13	2	50-150	V-A	V	150	2	2	-46	740
13	2	50-150	V-A	V	150	2	3	-59	738
13	2	50-150	V-A	V	150	2	4	-132	677
13	2	50-150	V-A	V	150	2	5	-144	738
13	2	50-150	V-A	V	150	2	6	-198	696
13	2	50-150	V-A	V	150	2	7	-118	NA
13	2	50-150	V-A	V	150	3	1	-70	NA
13	2	50-150	V-A	V	150	3	2	-135	686
13	2	50-150	V-A	V	150	3	3	-89	796
13	2	50-150	V-A	V	150	3	4	-156	683
13	2	50-150	V-A	V	150	3	5	-109	798
13	2	50-150	V-A	V	150	3	6	-109	750
13	2	50-150	V-A	V	150	3	7	-106	753
13	2	50-150	V-A	V	150	4	1	-76	NA
13	2	50-150	V-A	V	150	4	2	-202	NA
13	2	50-150	V-A	V	150	4	3	-202	751
13	2	50-150	V-A	V	150	4	4	-115	NA
13	2	50-150	V-A	V	150	4	5	-107	758
13	2	50-150	V-A	V	150	4	6	-119	739
13	2	50-150	V-A	V	150	4	7	-146	723
13	2	50-150	V-A	V	150	5	1	-162	NA
13	2	50-150	V-A	V	150	5	2	-109	803
13	2	50-150	V-A	V	150	5	3	-98	761
13	2	50-150	V-A	V	150	5	4	-120	729
13	2	50-150	V-A	V	150	5	5	-114	756
13	2	50-150	V-A	V	150	5	6	-144	720
13	2	50-150	V-A	V	150	5	7	-132	763
13	2	50-150	V-A	V	150	6	1	-145	NA
13	2	50-150	V-A	V	150	6	2	-74	822
13	2	50-150	V-A	V	150	6	3	-86	738
13	2	50-150	V-A	V	150	6	4	NA	NA
13	2	50-150	V-A	V	150	6	5	-82	674
13	2	50-150	V-A	V	150	6	6	-175	NA
13	2	50-150	V-A	V	150	6	7	-178	747
13	2	50-150	V-A	V	150	7	1	-151	NA
13	2	50-150	V-A	V	150	7	2	-153	748
13	2	50-150	V-A	V	150	7	3	-143	760
13	2	50-150	V-A	V	150	7	4	-147	747
13	2	50-150	V-A	V	150	7	5	NA	NA
13	2	50-150	V-A	V	150	7	6	-82	NA
13	2	50-150	V-A	V	150	7	7	-106	727
13	2	50-150	V-A	V	150	8	1	-129	NA
13	2	50-150	V-A	V	150	8	2	-101	778
13	2	50-150	V-A	V	150	8	3	-98	753
13	2	50-150	V-A	V	150	8	4	-114	735
13	2	50-150	V-A	V	150	8	5	-94	770
13	2	50-150	V-A	V	150	8	6	-140	704
13	2	50-150	V-A	V	150	8	7	-157	733
13	2	50-150	V-A	V	150	9	1	-142	NA
13	2	50-150	V-A	V	150	9	2	-162	730
13	2	50-150	V-A	V	150	9	3	-145	768
13	2	50-150	V-A	V	150	9	4	-159	736
13	2	50-150	V-A	V	150	9	5	-156	753
13	2	50-150	V-A	V	150	9	6	-115	791
13	2	50-150	V-A	V	150	9	7	-84	782
13	2	50-150	V-A	V	150	10	1	-94	NA
13	2	50-150	V-A	V	150	10	2	-101	743
13	2	50-150	V-A	V	150	10	3	-135	716
13	2	50-150	V-A	V	150	10	4	-115	770
13	2	50-150	V-A	V	150	10	5	-112	754
13	2	50-150	V-A	V	150	10	6	-135	727
13	2	50-150	V-A	V	150	10	7	-139	746
13	2	50-150	V-A	V	150	11	1	-86	NA
13	2	50-150	V-A	V	150	11	2	-95	742
13	2	50-150	V-A	V	150	11	3	-92	753
13	2	50-150	V-A	V	150	11	4	-121	721
13	2	50-150	V-A	V	150	11	5	-117	754
13	2	50-150	V-A	V	150	11	6	-85	783
13	2	50-150	V-A	V	150	11	7	-126	709
13	2	50-150	V-A	V	150	12	1	-96	NA
13	2	50-150	V-A	V	150	12	2	-103	743
13	2	50-150	V-A	V	150	12	3	-145	709
13	2	50-150	V-A	V	150	12	4	-136	759
13	2	50-150	V-A	V	150	12	5	-151	735
13	2	50-150	V-A	V	150	12	6	-180	721
13	2	50-150	V-A	V	150	12	7	-169	762
13	2	50-150	V-A	V	150	13	1	-115	NA
13	2	50-150	V-A	V	150	13	2	-92	774
13	2	50-150	V-A	V	150	13	3	-152	690
13	2	50-150	V-A	V	150	13	4	-163	739
13	2	50-150	V-A	V	150	13	5	-98	816
13	2	50-150	V-A	V	150	13	6	-56	792
13	2	50-150	V-A	V	150	13	7	-101	705
13	2	50-150	V-A	V	150	14	1	-51	NA
13	2	50-150	V-A	V	150	14	2	-70	731
13	2	50-150	V-A	V	150	14	3	-126	694
13	2	50-150	V-A	V	150	14	4	-83	794
13	2	50-150	V-A	V	150	14	5	-55	778
13	2	50-150	V-A	V	150	14	6	-65	740
13	2	50-150	V-A	V	150	14	7	-108	708
13	2	50-150	V-A	V	150	15	1	-118	NA
13	2	50-150	V-A	V	150	15	2	-93	776
13	2	50-150	V-A	V	150	15	3	-98	745
13	2	50-150	V-A	V	150	15	4	-130	718
13	2	50-150	V-A	V	150	15	5	-122	759
13	2	50-150	V-A	V	150	15	6	-76	796
13	2	50-150	V-A	V	150	15	7	-139	687
13	1	50-150	V-A	V	50	1	1	-125	NA
13	1	50-150	V-A	V	50	1	2	-55	821
13	1	50-150	V-A	V	50	1	3	5	810
13	1	50-150	V-A	V	50	1	4	NA	815
[truncated: 5,561 more rows]
