# Supplementary material for: Audio-motor but not visuo-motor temporal recalibration speeds up sensory processing
Source: PLoS One. 2017 Dec 7;12(12):e0189242. doi: 10.1371/journal.pone.0189242 (PMC5720774; doi:10.1371/journal.pone.0189242)
Supplement: S1 Dataset — Raw data, processed raw data in which outliers are eliminated, and mean (median) and WSD (QD) of asynchrony and RTs are included. See 'README.txt' for descriptions of each CSV file. (ZIP) [file pone.0189242.s001.zip › raw_rt.csv]

subject	session	delay.order	modality.order	modality	delay	trial	tap	rt	ioi
13	4	50-150	V-A	A	150	1	1	180	NA
13	4	50-150	V-A	A	150	1	2	200	2778
13	4	50-150	V-A	A	150	1	3	159	2785
13	4	50-150	V-A	A	150	2	1	185	NA
13	4	50-150	V-A	A	150	2	2	155	2183
13	4	50-150	V-A	A	150	2	3	183	3648
13	4	50-150	V-A	A	150	3	1	200	NA
13	4	50-150	V-A	A	150	3	2	152	3109
13	4	50-150	V-A	A	150	3	3	170	3131
13	4	50-150	V-A	A	150	4	1	158	NA
13	4	50-150	V-A	A	150	4	2	189	3135
13	4	50-150	V-A	A	150	4	3	193	2498
13	4	50-150	V-A	A	150	5	1	167	NA
13	4	50-150	V-A	A	150	5	2	183	2497
13	4	50-150	V-A	A	150	5	3	184	2167
13	4	50-150	V-A	A	150	6	1	175	NA
13	4	50-150	V-A	A	150	6	2	204	2672
13	4	50-150	V-A	A	150	6	3	190	2851
13	4	50-150	V-A	A	150	7	1	164	NA
13	4	50-150	V-A	A	150	7	2	167	2735
13	4	50-150	V-A	A	150	7	3	211	2027
13	4	50-150	V-A	A	150	8	1	157	NA
13	4	50-150	V-A	A	150	8	2	185	2299
13	4	50-150	V-A	A	150	8	3	153	2343
13	4	50-150	V-A	A	150	9	1	173	NA
13	4	50-150	V-A	A	150	9	2	220	1820
13	4	50-150	V-A	A	150	9	3	209	2501
13	4	50-150	V-A	A	150	10	1	156	NA
13	4	50-150	V-A	A	150	10	2	214	2174
13	4	50-150	V-A	A	150	10	3	184	2771
13	4	50-150	V-A	A	150	11	1	162	NA
13	4	50-150	V-A	A	150	11	2	142	3367
13	4	50-150	V-A	A	150	11	3	106	3416
13	4	50-150	V-A	A	150	12	1	179	NA
13	4	50-150	V-A	A	150	12	2	163	3448
13	4	50-150	V-A	A	150	12	3	138	3497
13	4	50-150	V-A	A	150	13	1	155	NA
13	4	50-150	V-A	A	150	13	2	169	2791
13	4	50-150	V-A	A	150	13	3	135	3447
13	4	50-150	V-A	A	150	14	1	164	NA
13	4	50-150	V-A	A	150	14	2	138	3342
13	4	50-150	V-A	A	150	14	3	163	2808
13	4	50-150	V-A	A	150	15	1	163	NA
13	4	50-150	V-A	A	150	15	2	200	2403
13	4	50-150	V-A	A	150	15	3	166	2322
13	3	50-150	V-A	A	50	1	1	174	NA
13	3	50-150	V-A	A	50	1	2	157	3456
13	3	50-150	V-A	A	50	1	3	131	2638
13	3	50-150	V-A	A	50	2	1	191	NA
13	3	50-150	V-A	A	50	2	2	230	2018
13	3	50-150	V-A	A	50	2	3	152	3194
13	3	50-150	V-A	A	50	3	1	177	NA
13	3	50-150	V-A	A	50	3	2	225	2681
13	3	50-150	V-A	A	50	3	3	191	2891
13	3	50-150	V-A	A	50	4	1	167	NA
13	3	50-150	V-A	A	50	4	2	200	2140
13	3	50-150	V-A	A	50	4	3	160	2357
13	3	50-150	V-A	A	50	5	1	154	NA
13	3	50-150	V-A	A	50	5	2	154	3445
13	3	50-150	V-A	A	50	5	3	161	3548
13	3	50-150	V-A	A	50	6	1	154	NA
13	3	50-150	V-A	A	50	6	2	181	3347
13	3	50-150	V-A	A	50	6	3	168	2923
13	3	50-150	V-A	A	50	7	1	145	NA
13	3	50-150	V-A	A	50	7	2	270	2764
13	3	50-150	V-A	A	50	7	3	201	2866
13	3	50-150	V-A	A	50	8	1	181	NA
13	3	50-150	V-A	A	50	8	2	190	3238
13	3	50-150	V-A	A	50	8	3	161	3119
13	3	50-150	V-A	A	50	9	1	156	NA
13	3	50-150	V-A	A	50	9	2	174	3361
13	3	50-150	V-A	A	50	9	3	147	3330
13	3	50-150	V-A	A	50	10	1	233	NA
13	3	50-150	V-A	A	50	10	2	174	2644
13	3	50-150	V-A	A	50	10	3	128	2357
13	3	50-150	V-A	A	50	11	1	183	NA
13	3	50-150	V-A	A	50	11	2	NA	3003
13	3	50-150	V-A	A	50	11	3	NA	994
13	3	50-150	V-A	A	50	12	1	321	NA
13	3	50-150	V-A	A	50	12	2	179	3205
13	3	50-150	V-A	A	50	12	3	165	2856
13	3	50-150	V-A	A	50	13	1	325	NA
13	3	50-150	V-A	A	50	13	2	617	2575
13	3	50-150	V-A	A	50	13	3	215	3375
13	3	50-150	V-A	A	50	14	1	157	NA
13	3	50-150	V-A	A	50	14	2	343	3436
13	3	50-150	V-A	A	50	14	3	153	3208
13	3	50-150	V-A	A	50	15	1	150	NA
13	3	50-150	V-A	A	50	15	2	206	2457
13	3	50-150	V-A	A	50	15	3	170	3644
13	2	50-150	V-A	V	150	1	1	169	NA
13	2	50-150	V-A	V	150	1	2	193	2305
13	2	50-150	V-A	V	150	1	3	137	3505
13	2	50-150	V-A	V	150	2	1	204	NA
13	2	50-150	V-A	V	150	2	2	173	2550
13	2	50-150	V-A	V	150	2	3	241	1879
13	2	50-150	V-A	V	150	3	1	179	NA
13	2	50-150	V-A	V	150	3	2	166	2678
13	2	50-150	V-A	V	150	3	3	215	1930
13	2	50-150	V-A	V	150	4	1	162	NA
13	2	50-150	V-A	V	150	4	2	263	2212
13	2	50-150	V-A	V	150	4	3	175	3113
13	2	50-150	V-A	V	150	5	1	149	NA
13	2	50-150	V-A	V	150	5	2	204	1795
13	2	50-150	V-A	V	150	5	3	NA	1996
13	2	50-150	V-A	V	150	6	1	227	NA
13	2	50-150	V-A	V	150	6	2	187	3542
13	2	50-150	V-A	V	150	6	3	212	2426
13	2	50-150	V-A	V	150	7	1	235	NA
13	2	50-150	V-A	V	150	7	2	196	2132
13	2	50-150	V-A	V	150	7	3	234	1829
13	2	50-150	V-A	V	150	8	1	160	NA
13	2	50-150	V-A	V	150	8	2	199	1840
13	2	50-150	V-A	V	150	8	3	177	2459
13	2	50-150	V-A	V	150	9	1	167	NA
13	2	50-150	V-A	V	150	9	2	170	2294
13	2	50-150	V-A	V	150	9	3	165	3666
13	2	50-150	V-A	V	150	10	1	167	NA
13	2	50-150	V-A	V	150	10	2	245	3079
13	2	50-150	V-A	V	150	10	3	164	3001
13	2	50-150	V-A	V	150	11	1	NA	NA
13	2	50-150	V-A	V	150	11	2	246	3391
13	2	50-150	V-A	V	150	11	3	188	2503
13	2	50-150	V-A	V	150	12	1	187	NA
13	2	50-150	V-A	V	150	12	2	214	2918
13	2	50-150	V-A	V	150	12	3	204	2221
13	2	50-150	V-A	V	150	13	1	298	NA
13	2	50-150	V-A	V	150	13	2	198	2381
13	2	50-150	V-A	V	150	13	3	193	1846
13	2	50-150	V-A	V	150	14	1	206	NA
13	2	50-150	V-A	V	150	14	2	194	3239
13	2	50-150	V-A	V	150	14	3	247	1784
13	2	50-150	V-A	V	150	15	1	209	NA
13	2	50-150	V-A	V	150	15	2	195	3147
13	2	50-150	V-A	V	150	15	3	165	3332
13	1	50-150	V-A	V	50	1	1	209	NA
13	1	50-150	V-A	V	50	1	2	192	3545
13	1	50-150	V-A	V	50	1	3	244	2143
13	1	50-150	V-A	V	50	2	1	170	NA
13	1	50-150	V-A	V	50	2	2	163	3625
13	1	50-150	V-A	V	50	2	3	169	3247
13	1	50-150	V-A	V	50	3	1	169	NA
13	1	50-150	V-A	V	50	3	2	205	2246
13	1	50-150	V-A	V	50	3	3	201	2908
13	1	50-150	V-A	V	50	4	1	253	NA
13	1	50-150	V-A	V	50	4	2	218	1966
13	1	50-150	V-A	V	50	4	3	198	1921
13	1	50-150	V-A	V	50	5	1	173	NA
13	1	50-150	V-A	V	50	5	2	202	2070
13	1	50-150	V-A	V	50	5	3	NA	2845
13	1	50-150	V-A	V	50	6	1	224	NA
13	1	50-150	V-A	V	50	6	2	185	2943
13	1	50-150	V-A	V	50	6	3	215	2111
13	1	50-150	V-A	V	50	7	1	190	NA
13	1	50-150	V-A	V	50	7	2	214	2255
13	1	50-150	V-A	V	50	7	3	182	2469
13	1	50-150	V-A	V	50	8	1	245	NA
13	1	50-150	V-A	V	50	8	2	190	3427
13	1	50-150	V-A	V	50	8	3	146	2697
13	1	50-150	V-A	V	50	9	1	174	NA
13	1	50-150	V-A	V	50	9	2	210	2356
13	1	50-150	V-A	V	50	9	3	194	3446
13	1	50-150	V-A	V	50	10	1	217	NA
13	1	50-150	V-A	V	50	10	2	221	2245
13	1	50-150	V-A	V	50	10	3	175	2515
13	1	50-150	V-A	V	50	11	1	191	NA
13	1	50-150	V-A	V	50	11	2	183	2603
13	1	50-150	V-A	V	50	11	3	168	2697
13	1	50-150	V-A	V	50	12	1	362	NA
13	1	50-150	V-A	V	50	12	2	195	2765
13	1	50-150	V-A	V	50	12	3	180	2556
13	1	50-150	V-A	V	50	13	1	166	NA
13	1	50-150	V-A	V	50	13	2	288	2083
13	1	50-150	V-A	V	50	13	3	190	3103
13	1	50-150	V-A	V	50	14	1	185	NA
13	1	50-150	V-A	V	50	14	2	161	3248
13	1	50-150	V-A	V	50	14	3	158	3608
13	1	50-150	V-A	V	50	15	1	179	NA
13	1	50-150	V-A	V	50	15	2	223	3345
13	1	50-150	V-A	V	50	15	3	222	2110
1	1	50-150	V-A	V	50	1	1	205	NA
1	1	50-150	V-A	V	50	1	2	185	3261
1	1	50-150	V-A	V	50	1	3	177	3694
1	1	50-150	V-A	V	50	2	1	263	NA
1	1	50-150	V-A	V	50	2	2	201	3410
1	1	50-150	V-A	V	50	2	3	200	2059
1	1	50-150	V-A	V	50	3	1	290	NA
1	1	50-150	V-A	V	50	3	2	191	2112
1	1	50-150	V-A	V	50	3	3	178	3408
1	1	50-150	V-A	V	50	4	1	224	NA
1	1	50-150	V-A	V	50	4	2	203	2950
1	1	50-150	V-A	V	50	4	3	190	1858
1	1	50-150	V-A	V	50	5	1	186	NA
1	1	50-150	V-A	V	50	5	2	205	2950
1	1	50-150	V-A	V	50	5	3	288	2174
1	1	50-150	V-A	V	50	6	1	212	NA
1	1	50-150	V-A	V	50	6	2	227	2936
1	1	50-150	V-A	V	50	6	3	197	2721
1	1	50-150	V-A	V	50	7	1	254	NA
1	1	50-150	V-A	V	50	7	2	199	3186
1	1	50-150	V-A	V	50	7	3	217	2289
1	1	50-150	V-A	V	50	8	1	NA	NA
1	1	50-150	V-A	V	50	8	2	173	NA
1	1	50-150	V-A	V	50	8	3	173	2171
1	1	50-150	V-A	V	50	9	1	190	NA
1	1	50-150	V-A	V	50	9	2	169	2180
1	1	50-150	V-A	V	50	9	3	170	2021
1	1	50-150	V-A	V	50	10	1	275	NA
1	1	50-150	V-A	V	50	10	2	198	2404
1	1	50-150	V-A	V	50	10	3	206	2169
1	1	50-150	V-A	V	50	11	1	191	NA
1	1	50-150	V-A	V	50	11	2	216	2396
1	1	50-150	V-A	V	50	11	3	173	3328
1	1	50-150	V-A	V	50	12	1	175	NA
1	1	50-150	V-A	V	50	12	2	197	2553
1	1	50-150	V-A	V	50	12	3	188	1952
1	1	50-150	V-A	V	50	13	1	190	NA
1	1	50-150	V-A	V	50	13	2	230	2231
1	1	50-150	V-A	V	50	13	3	174	3456
1	1	50-150	V-A	V	50	14	1	227	NA
1	1	50-150	V-A	V	50	14	2	180	3665
1	1	50-150	V-A	V	50	14	3	314	2605
1	1	50-150	V-A	V	50	15	1	199	NA
1	1	50-150	V-A	V	50	15	2	176	3649
1	1	50-150	V-A	V	50	15	3	214	3679
1	2	50-150	V-A	V	150	1	1	168	NA
1	2	50-150	V-A	V	150	1	2	442	3095
1	2	50-150	V-A	V	150	1	3	186	3026
1	2	50-150	V-A	V	150	2	1	190	NA
1	2	50-150	V-A	V	150	2	2	179	3150
1	2	50-150	V-A	V	150	2	3	237	1829
1	2	50-150	V-A	V	150	3	1	177	NA
1	2	50-150	V-A	V	150	3	2	247	1851
1	2	50-150	V-A	V	150	3	3	161	2435
1	2	50-150	V-A	V	150	4	1	182	NA
1	2	50-150	V-A	V	150	4	2	190	2949
1	2	50-150	V-A	V	150	4	3	279	2050
1	2	50-150	V-A	V	150	5	1	180	NA
1	2	50-150	V-A	V	150	5	2	182	2823
1	2	50-150	V-A	V	150	5	3	190	2989
1	2	50-150	V-A	V	150	6	1	196	NA
1	2	50-150	V-A	V	150	6	2	197	2532
1	2	50-150	V-A	V	150	6	3	190	2394
1	2	50-150	V-A	V	150	7	1	240	NA
1	2	50-150	V-A	V	150	7	2	174	3386
1	2	50-150	V-A	V	150	7	3	216	1822
1	2	50-150	V-A	V	150	8	1	209	NA
1	2	50-150	V-A	V	150	8	2	195	3458
1	2	50-150	V-A	V	150	8	3	166	2602
1	2	50-150	V-A	V	150	9	1	183	NA
1	2	50-150	V-A	V	150	9	2	182	3440
1	2	50-150	V-A	V	150	9	3	179	3679
1	2	50-150	V-A	V	150	10	1	298	NA
1	2	50-150	V-A	V	150	10	2	205	2168
1	2	50-150	V-A	V	150	10	3	203	1888
1	2	50-150	V-A	V	150	11	1	182	NA
1	2	50-150	V-A	V	150	11	2	277	2716
1	2	50-150	V-A	V	150	11	3	188	2422
1	2	50-150	V-A	V	150	12	1	193	NA
1	2	50-150	V-A	V	150	12	2	201	2128
1	2	50-150	V-A	V	150	12	3	168	2268
1	2	50-150	V-A	V	150	13	1	246	NA
1	2	50-150	V-A	V	150	13	2	159	3535
1	2	50-150	V-A	V	150	13	3	155	3387
1	2	50-150	V-A	V	150	14	1	185	NA
1	2	50-150	V-A	V	150	14	2	186	2612
1	2	50-150	V-A	V	150	14	3	215	2460
1	2	50-150	V-A	V	150	15	1	220	NA
1	2	50-150	V-A	V	150	15	2	199	1890
1	2	50-150	V-A	V	150	15	3	207	1999
1	3	50-150	V-A	A	50	1	1	188	NA
1	3	50-150	V-A	A	50	1	2	150	2647
1	3	50-150	V-A	A	50	1	3	156	3386
1	3	50-150	V-A	A	50	2	1	159	NA
1	3	50-150	V-A	A	50	2	2	337	3403
1	3	50-150	V-A	A	50	2	3	207	3128
1	3	50-150	V-A	A	50	3	1	190	NA
1	3	50-150	V-A	A	50	3	2	262	2665
1	3	50-150	V-A	A	50	3	3	149	3084
1	3	50-150	V-A	A	50	4	1	156	NA
1	3	50-150	V-A	A	50	4	2	165	3663
1	3	50-150	V-A	A	50	4	3	172	1829
1	3	50-150	V-A	A	50	5	1	166	NA
1	3	50-150	V-A	A	50	5	2	164	3256
1	3	50-150	V-A	A	50	5	3	245	1876
1	3	50-150	V-A	A	50	6	1	151	NA
1	3	50-150	V-A	A	50	6	2	173	3541
1	3	50-150	V-A	A	50	6	3	170	2800
1	3	50-150	V-A	A	50	7	1	180	NA
1	3	50-150	V-A	A	50	7	2	141	3575
1	3	50-150	V-A	A	50	7	3	158	3503
1	3	50-150	V-A	A	50	8	1	159	NA
1	3	50-150	V-A	A	50	8	2	170	3286
1	3	50-150	V-A	A	50	8	3	208	2771
1	3	50-150	V-A	A	50	9	1	160	NA
1	3	50-150	V-A	A	50	9	2	184	3394
1	3	50-150	V-A	A	50	9	3	178	3378
1	3	50-150	V-A	A	50	10	1	314	NA
1	3	50-150	V-A	A	50	10	2	273	1917
1	3	50-150	V-A	A	50	10	3	137	3388
1	3	50-150	V-A	A	50	11	1	172	NA
1	3	50-150	V-A	A	50	11	2	189	2356
1	3	50-150	V-A	A	50	11	3	174	2781
1	3	50-150	V-A	A	50	12	1	186	NA
1	3	50-150	V-A	A	50	12	2	181	3048
1	3	50-150	V-A	A	50	12	3	217	2072
1	3	50-150	V-A	A	50	13	1	191	NA
1	3	50-150	V-A	A	50	13	2	239	2354
1	3	50-150	V-A	A	50	13	3	151	2957
1	3	50-150	V-A	A	50	14	1	176	NA
1	3	50-150	V-A	A	50	14	2	163	3123
1	3	50-150	V-A	A	50	14	3	419	2303
1	3	50-150	V-A	A	50	15	1	186	NA
1	3	50-150	V-A	A	50	15	2	496	2199
1	3	50-150	V-A	A	50	15	3	226	2600
1	4	50-150	V-A	A	150	1	1	155	NA
1	4	50-150	V-A	A	150	1	2	177	2617
1	4	50-150	V-A	A	150	1	3	171	1728
1	4	50-150	V-A	A	150	2	1	253	NA
1	4	50-150	V-A	A	150	2	2	244	2311
1	4	50-150	V-A	A	150	2	3	169	2938
1	4	50-150	V-A	A	150	3	1	161	NA
1	4	50-150	V-A	A	150	3	2	196	2224
1	4	50-150	V-A	A	150	3	3	207	2187
1	4	50-150	V-A	A	150	4	1	172	NA
1	4	50-150	V-A	A	150	4	2	152	2907
1	4	50-150	V-A	A	150	4	3	174	2063
1	4	50-150	V-A	A	150	5	1	170	NA
1	4	50-150	V-A	A	150	5	2	187	2751
1	4	50-150	V-A	A	150	5	3	143	2331
1	4	50-150	V-A	A	150	6	1	162	NA
1	4	50-150	V-A	A	150	6	2	174	2077
1	4	50-150	V-A	A	150	6	3	131	2974
1	4	50-150	V-A	A	150	7	1	155	NA
1	4	50-150	V-A	A	150	7	2	178	3378
1	4	50-150	V-A	A	150	7	3	325	2783
1	4	50-150	V-A	A	150	8	1	194	NA
1	4	50-150	V-A	A	150	8	2	196	3151
1	4	50-150	V-A	A	150	8	3	176	1874
1	4	50-150	V-A	A	150	9	1	164	NA
1	4	50-150	V-A	A	150	9	2	219	3293
1	4	50-150	V-A	A	150	9	3	287	1805
1	4	50-150	V-A	A	150	10	1	158	NA
1	4	50-150	V-A	A	150	10	2	175	2914
1	4	50-150	V-A	A	150	10	3	182	2623
1	4	50-150	V-A	A	150	11	1	166	NA
1	4	50-150	V-A	A	150	11	2	162	3450
1	4	50-150	V-A	A	150	11	3	247	2314
1	4	50-150	V-A	A	150	12	1	211	NA
1	4	50-150	V-A	A	150	12	2	204	2055
1	4	50-150	V-A	A	150	12	3	174	2090
1	4	50-150	V-A	A	150	13	1	198	NA
1	4	50-150	V-A	A	150	13	2	183	2184
1	4	50-150	V-A	A	150	13	3	184	1945
1	4	50-150	V-A	A	150	14	1	580	NA
1	4	50-150	V-A	A	150	14	2	172	3047
1	4	50-150	V-A	A	150	14	3	261	2108
1	4	50-150	V-A	A	150	15	1	184	NA
1	4	50-150	V-A	A	150	15	2	177	3571
1	4	50-150	V-A	A	150	15	3	310	2576
2	1	150-50	V-A	V	150	1	1	198	NA
2	1	150-50	V-A	V	150	1	2	198	2041
2	1	150-50	V-A	V	150	1	3	218	3361
2	1	150-50	V-A	V	150	2	1	186	NA
2	1	150-50	V-A	V	150	2	2	186	2622
2	1	150-50	V-A	V	150	2	3	187	2842
2	1	150-50	V-A	V	150	3	1	189	NA
2	1	150-50	V-A	V	150	3	2	196	3629
2	1	150-50	V-A	V	150	3	3	264	1879
2	1	150-50	V-A	V	150	4	1	229	NA
2	1	150-50	V-A	V	150	4	2	231	3423
2	1	150-50	V-A	V	150	4	3	246	1896
2	1	150-50	V-A	V	150	5	1	199	NA
2	1	150-50	V-A	V	150	5	2	225	1756
2	1	150-50	V-A	V	150	5	3	197	3624
2	1	150-50	V-A	V	150	6	1	237	NA
2	1	150-50	V-A	V	150	6	2	246	3451
2	1	150-50	V-A	V	150	6	3	221	3696
2	1	150-50	V-A	V	150	7	1	418	NA
2	1	150-50	V-A	V	150	7	2	249	3512
2	1	150-50	V-A	V	150	7	3	181	2783
2	1	150-50	V-A	V	150	8	1	241	NA
2	1	150-50	V-A	V	150	8	2	205	1965
2	1	150-50	V-A	V	150	8	3	220	2896
2	1	150-50	V-A	V	150	9	1	344	NA
2	1	150-50	V-A	V	150	9	2	219	2396
2	1	150-50	V-A	V	150	9	3	255	1987
2	1	150-50	V-A	V	150	10	1	222	NA
2	1	150-50	V-A	V	150	10	2	226	3395
2	1	150-50	V-A	V	150	10	3	257	2902
2	1	150-50	V-A	V	150	11	1	254	NA
2	1	150-50	V-A	V	150	11	2	203	3060
2	1	150-50	V-A	V	150	11	3	214	2372
2	1	150-50	V-A	V	150	12	1	202	NA
2	1	150-50	V-A	V	150	12	2	233	2372
2	1	150-50	V-A	V	150	12	3	246	3194
2	1	150-50	V-A	V	150	13	1	220	NA
2	1	150-50	V-A	V	150	13	2	218	2059
2	1	150-50	V-A	V	150	13	3	193	3446
2	1	150-50	V-A	V	150	14	1	264	NA
2	1	150-50	V-A	V	150	14	2	218	3415
2	1	150-50	V-A	V	150	14	3	224	2177
2	1	150-50	V-A	V	150	15	1	253	NA
2	1	150-50	V-A	V	150	15	2	355	3613
2	1	150-50	V-A	V	150	15	3	266	2132
2	2	150-50	V-A	V	50	1	1	210	NA
2	2	150-50	V-A	V	50	1	2	222	3724
2	2	150-50	V-A	V	50	1	3	350	3509
2	2	150-50	V-A	V	50	2	1	228	NA
2	2	150-50	V-A	V	50	2	2	194	3438
2	2	150-50	V-A	V	50	2	3	195	2612
2	2	150-50	V-A	V	50	3	1	233	NA
2	2	150-50	V-A	V	50	3	2	218	3617
2	2	150-50	V-A	V	50	3	3	220	2013
2	2	150-50	V-A	V	50	4	1	292	NA
2	2	150-50	V-A	V	50	4	2	207	3166
2	2	150-50	V-A	V	50	4	3	201	2886
2	2	150-50	V-A	V	50	5	1	660	NA
2	2	150-50	V-A	V	50	5	2	205	2186
2	2	150-50	V-A	V	50	5	3	193	2669
2	2	150-50	V-A	V	50	6	1	190	NA
2	2	150-50	V-A	V	50	6	2	263	1853
2	2	150-50	V-A	V	50	6	3	205	3594
2	2	150-50	V-A	V	50	7	1	376	NA
2	2	150-50	V-A	V	50	7	2	253	2908
2	2	150-50	V-A	V	50	7	3	262	2810
2	2	150-50	V-A	V	50	8	1	206	NA
2	2	150-50	V-A	V	50	8	2	274	1948
2	2	150-50	V-A	V	50	8	3	190	2948
2	2	150-50	V-A	V	50	9	1	210	NA
2	2	150-50	V-A	V	50	9	2	276	2637
2	2	150-50	V-A	V	50	9	3	212	3058
2	2	150-50	V-A	V	50	10	1	303	NA
2	2	150-50	V-A	V	50	10	2	216	1823
2	2	150-50	V-A	V	50	10	3	184	2940
2	2	150-50	V-A	V	50	11	1	235	NA
2	2	150-50	V-A	V	50	11	2	240	2006
2	2	150-50	V-A	V	50	11	3	198	2059
2	2	150-50	V-A	V	50	12	1	263	NA
2	2	150-50	V-A	V	50	12	2	248	2276
2	2	150-50	V-A	V	50	12	3	216	2829
2	2	150-50	V-A	V	50	13	1	252	NA
2	2	150-50	V-A	V	50	13	2	205	2844
2	2	150-50	V-A	V	50	13	3	212	2878
2	2	150-50	V-A	V	50	14	1	266	NA
2	2	150-50	V-A	V	50	14	2	235	1759
2	2	150-50	V-A	V	50	14	3	210	2786
2	2	150-50	V-A	V	50	15	1	210	NA
2	2	150-50	V-A	V	50	15	2	203	2994
2	2	150-50	V-A	V	50	15	3	200	2929
2	3	150-50	V-A	A	150	1	1	214	NA
2	3	150-50	V-A	A	150	1	2	225	2889
2	3	150-50	V-A	A	150	1	3	181	3052
2	3	150-50	V-A	A	150	2	1	214	NA
2	3	150-50	V-A	A	150	2	2	151	2083
2	3	150-50	V-A	A	150	2	3	151	2313
2	3	150-50	V-A	A	150	3	1	155	NA
2	3	150-50	V-A	A	150	3	2	161	2687
2	3	150-50	V-A	A	150	3	3	160	1691
2	3	150-50	V-A	A	150	4	1	242	NA
2	3	150-50	V-A	A	150	4	2	212	3538
2	3	150-50	V-A	A	150	4	3	192	1807
2	3	150-50	V-A	A	150	5	1	193	NA
2	3	150-50	V-A	A	150	5	2	213	2152
2	3	150-50	V-A	A	150	5	3	200	3218
2	3	150-50	V-A	A	150	6	1	191	NA
2	3	150-50	V-A	A	150	6	2	198	2662
2	3	150-50	V-A	A	150	6	3	166	2189
2	3	150-50	V-A	A	150	7	1	184	NA
2	3	150-50	V-A	A	150	7	2	150	2337
2	3	150-50	V-A	A	150	7	3	125	2309
2	3	150-50	V-A	A	150	8	1	177	NA
2	3	150-50	V-A	A	150	8	2	193	2659
2	3	150-50	V-A	A	150	8	3	156	3327
2	3	150-50	V-A	A	150	9	1	166	NA
2	3	150-50	V-A	A	150	9	2	142	2908
2	3	150-50	V-A	A	150	9	3	135	1889
2	3	150-50	V-A	A	150	10	1	157	NA
2	3	150-50	V-A	A	150	10	2	177	3473
2	3	150-50	V-A	A	150	10	3	192	1848
2	3	150-50	V-A	A	150	11	1	232	NA
2	3	150-50	V-A	A	150	11	2	157	1880
2	3	150-50	V-A	A	150	11	3	177	2794
2	3	150-50	V-A	A	150	12	1	172	NA
2	3	150-50	V-A	A	150	12	2	157	2202
2	3	150-50	V-A	A	150	12	3	NA	2172
2	3	150-50	V-A	A	150	13	1	196	NA
2	3	150-50	V-A	A	150	13	2	165	3464
2	3	150-50	V-A	A	150	13	3	133	3323
2	3	150-50	V-A	A	150	14	1	234	NA
2	3	150-50	V-A	A	150	14	2	221	2263
2	3	150-50	V-A	A	150	14	3	169	2298
2	3	150-50	V-A	A	150	15	1	NA	NA
2	3	150-50	V-A	A	150	15	2	348	3512
2	3	150-50	V-A	A	150	15	3	201	1736
2	4	150-50	V-A	A	50	1	1	213	NA
2	4	150-50	V-A	A	50	1	2	164	2008
2	4	150-50	V-A	A	50	1	3	147	2361
2	4	150-50	V-A	A	50	2	1	266	NA
2	4	150-50	V-A	A	50	2	2	NA	2515
2	4	150-50	V-A	A	50	2	3	NA	1252
2	4	150-50	V-A	A	50	3	1	202	NA
2	4	150-50	V-A	A	50	3	2	161	3289
2	4	150-50	V-A	A	50	3	3	131	2695
2	4	150-50	V-A	A	50	4	1	269	NA
2	4	150-50	V-A	A	50	4	2	146	2583
2	4	150-50	V-A	A	50	4	3	178	2636
2	4	150-50	V-A	A	50	5	1	190	NA
2	4	150-50	V-A	A	50	5	2	195	2239
2	4	150-50	V-A	A	50	5	3	144	3430
2	4	150-50	V-A	A	50	6	1	161	NA
2	4	150-50	V-A	A	50	6	2	178	2048
2	4	150-50	V-A	A	50	6	3	150	2390
2	4	150-50	V-A	A	50	7	1	186	NA
2	4	150-50	V-A	A	50	7	2	163	2373
2	4	150-50	V-A	A	50	7	3	164	3542
2	4	150-50	V-A	A	50	8	1	167	NA
2	4	150-50	V-A	A	50	8	2	211	2483
2	4	150-50	V-A	A	50	8	3	145	3004
2	4	150-50	V-A	A	50	9	1	189	NA
2	4	150-50	V-A	A	50	9	2	153	2630
2	4	150-50	V-A	A	50	9	3	154	1692
2	4	150-50	V-A	A	50	10	1	160	NA
2	4	150-50	V-A	A	50	10	2	162	1888
2	4	150-50	V-A	A	50	10	3	NA	2274
2	4	150-50	V-A	A	50	11	1	246	NA
2	4	150-50	V-A	A	50	11	2	168	1802
2	4	150-50	V-A	A	50	11	3	145	2903
2	4	150-50	V-A	A	50	12	1	225	NA
2	4	150-50	V-A	A	50	12	2	177	2204
2	4	150-50	V-A	A	50	12	3	194	3331
2	4	150-50	V-A	A	50	13	1	180	NA
2	4	150-50	V-A	A	50	13	2	196	3567
2	4	150-50	V-A	A	50	13	3	196	2389
2	4	150-50	V-A	A	50	14	1	157	NA
2	4	150-50	V-A	A	50	14	2	132	2498
2	4	150-50	V-A	A	50	14	3	129	2879
2	4	150-50	V-A	A	50	15	1	170	NA
2	4	150-50	V-A	A	50	15	2	149	2538
2	4	150-50	V-A	A	50	15	3	NA	2094
3	1	50-150	A-V	A	50	1	1	213	NA
3	1	50-150	A-V	A	50	1	2	167	2834
3	1	50-150	A-V	A	50	1	3	189	1876
3	1	50-150	A-V	A	50	2	1	222	NA
3	1	50-150	A-V	A	50	2	2	188	2767
3	1	50-150	A-V	A	50	2	3	158	2696
3	1	50-150	A-V	A	50	3	1	242	NA
3	1	50-150	A-V	A	50	3	2	166	2799
3	1	50-150	A-V	A	50	3	3	180	2220
3	1	50-150	A-V	A	50	4	1	187	NA
3	1	50-150	A-V	A	50	4	2	156	2410
3	1	50-150	A-V	A	50	4	3	172	3215
3	1	50-150	A-V	A	50	5	1	227	NA
3	1	50-150	A-V	A	50	5	2	209	2716
3	1	50-150	A-V	A	50	5	3	192	2485
3	1	50-150	A-V	A	50	6	1	268	NA
3	1	50-150	A-V	A	50	6	2	174	3188
3	1	50-150	A-V	A	50	6	3	187	2275
3	1	50-150	A-V	A	50	7	1	260	NA
3	1	50-150	A-V	A	50	7	2	170	3317
3	1	50-150	A-V	A	50	7	3	279	1863
3	1	50-150	A-V	A	50	8	1	179	NA
3	1	50-150	A-V	A	50	8	2	172	1744
3	1	50-150	A-V	A	50	8	3	158	3112
3	1	50-150	A-V	A	50	9	1	212	NA
3	1	50-150	A-V	A	50	9	2	181	2750
3	1	50-150	A-V	A	50	9	3	190	2354
3	1	50-150	A-V	A	50	10	1	219	NA
3	1	50-150	A-V	A	50	10	2	170	3201
3	1	50-150	A-V	A	50	10	3	178	3523
3	1	50-150	A-V	A	50	11	1	164	NA
3	1	50-150	A-V	A	50	11	2	170	3288
3	1	50-150	A-V	A	50	11	3	194	2087
3	1	50-150	A-V	A	50	12	1	178	NA
3	1	50-150	A-V	A	50	12	2	167	3024
3	1	50-150	A-V	A	50	12	3	217	2138
3	1	50-150	A-V	A	50	13	1	221	NA
3	1	50-150	A-V	A	50	13	2	206	2368
3	1	50-150	A-V	A	50	13	3	190	2311
3	1	50-150	A-V	A	50	14	1	204	NA
3	1	50-150	A-V	A	50	14	2	193	3142
3	1	50-150	A-V	A	50	14	3	214	1919
3	1	50-150	A-V	A	50	15	1	183	NA
3	1	50-150	A-V	A	50	15	2	145	1756
3	1	50-150	A-V	A	50	15	3	175	1766
3	2	50-150	A-V	A	150	1	1	159	NA
3	2	50-150	A-V	A	150	1	2	142	3527
3	2	50-150	A-V	A	150	1	3	166	2121
3	2	50-150	A-V	A	150	2	1	177	NA
3	2	50-150	A-V	A	150	2	2	159	2406
3	2	50-150	A-V	A	150	2	3	149	2816
3	2	50-150	A-V	A	150	3	1	194	NA
3	2	50-150	A-V	A	150	3	2	170	2550
3	2	50-150	A-V	A	150	3	3	183	1910
3	2	50-150	A-V	A	150	4	1	224	NA
3	2	50-150	A-V	A	150	4	2	143	2976
3	2	50-150	A-V	A	150	4	3	157	3187
3	2	50-150	A-V	A	150	5	1	168	NA
3	2	50-150	A-V	A	150	5	2	159	3098
3	2	50-150	A-V	A	150	5	3	165	3101
3	2	50-150	A-V	A	150	6	1	156	NA
3	2	50-150	A-V	A	150	6	2	170	2479
3	2	50-150	A-V	A	150	6	3	139	3065
3	2	50-150	A-V	A	150	7	1	233	NA
3	2	50-150	A-V	A	150	7	2	198	1960
3	2	50-150	A-V	A	150	7	3	144	3159
3	2	50-150	A-V	A	150	8	1	176	NA
3	2	50-150	A-V	A	150	8	2	186	1978
3	2	50-150	A-V	A	150	8	3	149	3211
3	2	50-150	A-V	A	150	9	1	160	NA
3	2	50-150	A-V	A	150	9	2	164	1797
3	2	50-150	A-V	A	150	9	3	169	2948
3	2	50-150	A-V	A	150	10	1	218	NA
3	2	50-150	A-V	A	150	10	2	177	2788
3	2	50-150	A-V	A	150	10	3	188	3211
3	2	50-150	A-V	A	150	11	1	225	NA
3	2	50-150	A-V	A	150	11	2	183	2301
3	2	50-150	A-V	A	150	11	3	184	2748
3	2	50-150	A-V	A	150	12	1	155	NA
3	2	50-150	A-V	A	150	12	2	200	2955
3	2	50-150	A-V	A	150	12	3	227	1986
3	2	50-150	A-V	A	150	13	1	151	NA
3	2	50-150	A-V	A	150	13	2	187	2973
3	2	50-150	A-V	A	150	13	3	195	2515
3	2	50-150	A-V	A	150	14	1	146	NA
3	2	50-150	A-V	A	150	14	2	180	1831
3	2	50-150	A-V	A	150	14	3	173	2017
3	2	50-150	A-V	A	150	15	1	148	NA
3	2	50-150	A-V	A	150	15	2	189	2276
3	2	50-150	A-V	A	150	15	3	212	2602
3	3	50-150	A-V	V	50	1	1	203	NA
3	3	50-150	A-V	V	50	1	2	223	2621
3	3	50-150	A-V	V	50	1	3	183	3301
3	3	50-150	A-V	V	50	2	1	239	NA
3	3	50-150	A-V	V	50	2	2	228	2240
3	3	50-150	A-V	V	50	2	3	175	2958
3	3	50-150	A-V	V	50	3	1	202	NA
3	3	50-150	A-V	V	50	3	2	216	2205
3	3	50-150	A-V	V	50	3	3	216	2811
3	3	50-150	A-V	V	50	4	1	178	NA
3	3	50-150	A-V	V	50	4	2	248	1961
3	3	50-150	A-V	V	50	4	3	191	3514
3	3	50-150	A-V	V	50	5	1	233	NA
3	3	50-150	A-V	V	50	5	2	219	3228
3	3	50-150	A-V	V	50	5	3	202	3024
3	3	50-150	A-V	V	50	6	1	225	NA
3	3	50-150	A-V	V	50	6	2	201	3617
3	3	50-150	A-V	V	50	6	3	224	3325
3	3	50-150	A-V	V	50	7	1	195	NA
3	3	50-150	A-V	V	50	7	2	207	3214
3	3	50-150	A-V	V	50	7	3	267	2341
3	3	50-150	A-V	V	50	8	1	238	NA
3	3	50-150	A-V	V	50	8	2	310	2513
3	3	50-150	A-V	V	50	8	3	213	3624
3	3	50-150	A-V	V	50	9	1	239	NA
3	3	50-150	A-V	V	50	9	2	210	2962
3	3	50-150	A-V	V	50	9	3	293	1994
3	3	50-150	A-V	V	50	10	1	206	NA
3	3	50-150	A-V	V	50	10	2	174	3279
3	3	50-150	A-V	V	50	10	3	240	1837
3	3	50-150	A-V	V	50	11	1	195	NA
3	3	50-150	A-V	V	50	11	2	243	2069
3	3	50-150	A-V	V	50	11	3	183	2771
3	3	50-150	A-V	V	50	12	1	499	NA
3	3	50-150	A-V	V	50	12	2	190	2392
3	3	50-150	A-V	V	50	12	3	169	3430
3	3	50-150	A-V	V	50	13	1	191	NA
3	3	50-150	A-V	V	50	13	2	210	2570
3	3	50-150	A-V	V	50	13	3	209	3411
3	3	50-150	A-V	V	50	14	1	181	NA
3	3	50-150	A-V	V	50	14	2	266	2406
3	3	50-150	A-V	V	50	14	3	211	1985
3	3	50-150	A-V	V	50	15	1	190	NA
3	3	50-150	A-V	V	50	15	2	215	2836
3	3	50-150	A-V	V	50	15	3	188	2884
3	4	50-150	A-V	V	150	1	1	193	NA
3	4	50-150	A-V	V	150	1	2	170	3309
3	4	50-150	A-V	V	150	1	3	230	2151
3	4	50-150	A-V	V	150	2	1	218	NA
3	4	50-150	A-V	V	150	2	2	196	3039
3	4	50-150	A-V	V	150	2	3	211	2577
3	4	50-150	A-V	V	150	3	1	190	NA
3	4	50-150	A-V	V	150	3	2	208	2319
3	4	50-150	A-V	V	150	3	3	219	1881
3	4	50-150	A-V	V	150	4	1	199	NA
3	4	50-150	A-V	V	150	4	2	208	2180
3	4	50-150	A-V	V	150	4	3	NA	3180
3	4	50-150	A-V	V	150	5	1	NA	NA
3	4	50-150	A-V	V	150	5	2	246	NA
3	4	50-150	A-V	V	150	5	3	220	2425
3	4	50-150	A-V	V	150	6	1	184	NA
3	4	50-150	A-V	V	150	6	2	248	2245
3	4	50-150	A-V	V	150	6	3	180	3393
3	4	50-150	A-V	V	150	7	1	215	NA
3	4	50-150	A-V	V	150	7	2	211	2827
3	4	50-150	A-V	V	150	7	3	175	3506
3	4	50-150	A-V	V	150	8	1	227	NA
3	4	50-150	A-V	V	150	8	2	231	3396
3	4	50-150	A-V	V	150	8	3	256	2176
3	4	50-150	A-V	V	150	9	1	240	NA
3	4	50-150	A-V	V	150	9	2	266	2157
3	4	50-150	A-V	V	150	9	3	212	2117
3	4	50-150	A-V	V	150	10	1	185	NA
3	4	50-150	A-V	V	150	10	2	208	2574
3	4	50-150	A-V	V	150	10	3	197	3581
3	4	50-150	A-V	V	150	11	1	223	NA
3	4	50-150	A-V	V	150	11	2	239	2217
3	4	50-150	A-V	V	150	11	3	199	3111
3	4	50-150	A-V	V	150	12	1	231	NA
3	4	50-150	A-V	V	150	12	2	178	2928
3	4	50-150	A-V	V	150	12	3	188	3532
3	4	50-150	A-V	V	150	13	1	177	NA
3	4	50-150	A-V	V	150	13	2	197	3102
3	4	50-150	A-V	V	150	13	3	237	3611
3	4	50-150	A-V	V	150	14	1	664	NA
3	4	50-150	A-V	V	150	14	2	208	3616
3	4	50-150	A-V	V	150	14	3	260	2563
3	4	50-150	A-V	V	150	15	1	209	NA
3	4	50-150	A-V	V	150	15	2	232	1824
3	4	50-150	A-V	V	150	15	3	168	3037
5	1	50-150	V-A	V	50	1	1	166	NA
5	1	50-150	V-A	V	50	1	2	166	2101
5	1	50-150	V-A	V	50	1	3	156	3121
5	1	50-150	V-A	V	50	2	1	199	NA
5	1	50-150	V-A	V	50	2	2	NA	2550
5	1	50-150	V-A	V	50	2	3	180	3684
5	1	50-150	V-A	V	50	3	1	174	NA
5	1	50-150	V-A	V	50	3	2	179	3276
5	1	50-150	V-A	V	50	3	3	222	2014
5	1	50-150	V-A	V	50	4	1	NA	NA
5	1	50-150	V-A	V	50	4	2	190	3897
5	1	50-150	V-A	V	50	4	3	184	2225
5	1	50-150	V-A	V	50	5	1	213	NA
5	1	50-150	V-A	V	50	5	2	NA	1657
5	1	50-150	V-A	V	50	5	3	164	2505
5	1	50-150	V-A	V	50	6	1	186	NA
5	1	50-150	V-A	V	50	6	2	173	2118
5	1	50-150	V-A	V	50	6	3	175	3323
5	1	50-150	V-A	V	50	7	1	175	NA
5	1	50-150	V-A	V	50	7	2	181	2587
5	1	50-150	V-A	V	50	7	3	179	2650
5	1	50-150	V-A	V	50	8	1	213	NA
5	1	50-150	V-A	V	50	8	2	175	2574
5	1	50-150	V-A	V	50	8	3	180	1845
5	1	50-150	V-A	V	50	9	1	241	NA
5	1	50-150	V-A	V	50	9	2	200	2220
5	1	50-150	V-A	V	50	9	3	195	1946
5	1	50-150	V-A	V	50	10	1	208	NA
5	1	50-150	V-A	V	50	10	2	NA	693
5	1	50-150	V-A	V	50	10	3	NA	2219
5	1	50-150	V-A	V	50	11	1	186	NA
5	1	50-150	V-A	V	50	11	2	191	3486
5	1	50-150	V-A	V	50	11	3	336	2006
5	1	50-150	V-A	V	50	12	1	268	NA
5	1	50-150	V-A	V	50	12	2	169	3552
5	1	50-150	V-A	V	50	12	3	NA	2601
5	1	50-150	V-A	V	50	13	1	178	NA
5	1	50-150	V-A	V	50	13	2	213	2686
5	1	50-150	V-A	V	50	13	3	201	2509
5	1	50-150	V-A	V	50	14	1	202	NA
5	1	50-150	V-A	V	50	14	2	199	2998
5	1	50-150	V-A	V	50	14	3	173	2836
5	1	50-150	V-A	V	50	15	1	241	NA
5	1	50-150	V-A	V	50	15	2	181	2641
5	1	50-150	V-A	V	50	15	3	174	2634
5	2	50-150	V-A	V	150	1	1	166	NA
5	2	50-150	V-A	V	150	1	2	277	2152
5	2	50-150	V-A	V	150	1	3	NA	1907
5	2	50-150	V-A	V	150	2	1	155	NA
5	2	50-150	V-A	V	150	2	2	292	1848
5	2	50-150	V-A	V	150	2	3	NA	2911
5	2	50-150	V-A	V	150	3	1	177	NA
5	2	50-150	V-A	V	150	3	2	198	1802
5	2	50-150	V-A	V	150	3	3	179	2312
5	2	50-150	V-A	V	150	4	1	165	NA
5	2	50-150	V-A	V	150	4	2	174	1880
5	2	50-150	V-A	V	150	4	3	183	2990
5	2	50-150	V-A	V	150	5	1	184	NA
5	2	50-150	V-A	V	150	5	2	163	2860
5	2	50-150	V-A	V	150	5	3	196	2314
5	2	50-150	V-A	V	150	6	1	224	NA
5	2	50-150	V-A	V	150	6	2	168	3255
5	2	50-150	V-A	V	150	6	3	NA	1882
5	2	50-150	V-A	V	150	7	1	198	NA
5	2	50-150	V-A	V	150	7	2	242	2275
5	2	50-150	V-A	V	150	7	3	197	1806
5	2	50-150	V-A	V	150	8	1	217	NA
5	2	50-150	V-A	V	150	8	2	178	2622
5	2	50-150	V-A	V	150	8	3	195	2048
5	2	50-150	V-A	V	150	9	1	184	NA
5	2	50-150	V-A	V	150	9	2	190	3317
5	2	50-150	V-A	V	150	9	3	150	3271
5	2	50-150	V-A	V	150	10	1	160	NA
5	2	50-150	V-A	V	150	10	2	149	2560
5	2	50-150	V-A	V	150	10	3	NA	1956
5	2	50-150	V-A	V	150	11	1	176	NA
5	2	50-150	V-A	V	150	11	2	181	2726
5	2	50-150	V-A	V	150	11	3	182	2152
5	2	50-150	V-A	V	150	12	1	153	NA
5	2	50-150	V-A	V	150	12	2	179	2317
5	2	50-150	V-A	V	150	12	3	182	1953
5	2	50-150	V-A	V	150	13	1	192	NA
5	2	50-150	V-A	V	150	13	2	173	3553
5	2	50-150	V-A	V	150	13	3	199	2177
5	2	50-150	V-A	V	150	14	1	183	NA
5	2	50-150	V-A	V	150	14	2	212	2930
5	2	50-150	V-A	V	150	14	3	169	3258
5	2	50-150	V-A	V	150	15	1	157	NA
5	2	50-150	V-A	V	150	15	2	186	3170
5	2	50-150	V-A	V	150	15	3	172	3157
5	3	50-150	V-A	A	50	1	1	174	NA
5	3	50-150	V-A	A	50	1	2	202	1823
5	3	50-150	V-A	A	50	1	3	145	3312
5	3	50-150	V-A	A	50	2	1	150	NA
5	3	50-150	V-A	A	50	2	2	148	2315
5	3	50-150	V-A	A	50	2	3	159	2432
5	3	50-150	V-A	A	50	3	1	236	NA
5	3	50-150	V-A	A	50	3	2	171	3430
5	3	50-150	V-A	A	50	3	3	371	2022
5	3	50-150	V-A	A	50	4	1	182	NA
5	3	50-150	V-A	A	50	4	2	198	1879
5	3	50-150	V-A	A	50	4	3	195	2465
5	3	50-150	V-A	A	50	5	1	203	NA
5	3	50-150	V-A	A	50	5	2	224	3581
5	3	50-150	V-A	A	50	5	3	242	3157
5	3	50-150	V-A	A	50	6	1	132	NA
5	3	50-150	V-A	A	50	6	2	179	2072
5	3	50-150	V-A	A	50	6	3	134	2716
5	3	50-150	V-A	A	50	7	1	208	NA
5	3	50-150	V-A	A	50	7	2	191	2175
5	3	50-150	V-A	A	50	7	3	239	3461
5	3	50-150	V-A	A	50	8	1	140	NA
5	3	50-150	V-A	A	50	8	2	191	2349
5	3	50-150	V-A	A	50	8	3	294	2104
5	3	50-150	V-A	A	50	9	1	213	NA
5	3	50-150	V-A	A	50	9	2	172	3438
5	3	50-150	V-A	A	50	9	3	272	1967
5	3	50-150	V-A	A	50	10	1	350	NA
5	3	50-150	V-A	A	50	10	2	203	2148
5	3	50-150	V-A	A	50	10	3	312	2293
5	3	50-150	V-A	A	50	11	1	153	NA
5	3	50-150	V-A	A	50	11	2	NA	1035
5	3	50-150	V-A	A	50	11	3	NA	2442
5	3	50-150	V-A	A	50	12	1	193	NA
5	3	50-150	V-A	A	50	12	2	200	2072
5	3	50-150	V-A	A	50	12	3	206	2432
5	3	50-150	V-A	A	50	13	1	213	NA
5	3	50-150	V-A	A	50	13	2	201	3563
5	3	50-150	V-A	A	50	13	3	333	3226
5	3	50-150	V-A	A	50	14	1	470	NA
5	3	50-150	V-A	A	50	14	2	161	1707
5	3	50-150	V-A	A	50	14	3	NA	952
5	3	50-150	V-A	A	50	15	1	252	NA
5	3	50-150	V-A	A	50	15	2	398	3374
5	3	50-150	V-A	A	50	15	3	473	2311
5	4	50-150	V-A	A	150	1	1	162	NA
5	4	50-150	V-A	A	150	1	2	157	2682
5	4	50-150	V-A	A	150	1	3	167	3426
5	4	50-150	V-A	A	150	2	1	171	NA
5	4	50-150	V-A	A	150	2	2	156	2329
5	4	50-150	V-A	A	150	2	3	185	2249
5	4	50-150	V-A	A	150	3	1	161	NA
5	4	50-150	V-A	A	150	3	2	NA	990
5	4	50-150	V-A	A	150	3	3	NA	2639
5	4	50-150	V-A	A	150	4	1	205	NA
5	4	50-150	V-A	A	150	4	2	182	2186
5	4	50-150	V-A	A	150	4	3	178	3064
5	4	50-150	V-A	A	150	5	1	241	NA
5	4	50-150	V-A	A	150	5	2	170	3602
5	4	50-150	V-A	A	150	5	3	238	2073
5	4	50-150	V-A	A	150	6	1	251	NA
5	4	50-150	V-A	A	150	6	2	374	3321
5	4	50-150	V-A	A	150	6	3	388	1991
5	4	50-150	V-A	A	150	7	1	167	NA
5	4	50-150	V-A	A	150	7	2	219	3276
5	4	50-150	V-A	A	150	7	3	181	3650
5	4	50-150	V-A	A	150	8	1	164	NA
5	4	50-150	V-A	A	150	8	2	142	3328
5	4	50-150	V-A	A	150	8	3	178	2753
5	4	50-150	V-A	A	150	9	1	199	NA
5	4	50-150	V-A	A	150	9	2	223	3050
5	4	50-150	V-A	A	150	9	3	258	2798
5	4	50-150	V-A	A	150	10	1	159	NA
5	4	50-150	V-A	A	150	10	2	162	3555
5	4	50-150	V-A	A	150	10	3	247	1882
5	4	50-150	V-A	A	150	11	1	177	NA
5	4	50-150	V-A	A	150	11	2	205	2207
5	4	50-150	V-A	A	150	11	3	168	3242
5	4	50-150	V-A	A	150	12	1	181	NA
5	4	50-150	V-A	A	150	12	2	212	3415
5	4	50-150	V-A	A	150	12	3	267	2067
5	4	50-150	V-A	A	150	13	1	375	NA
5	4	50-150	V-A	A	150	13	2	231	3119
5	4	50-150	V-A	A	150	13	3	181	3317
5	4	50-150	V-A	A	150	14	1	520	NA
5	4	50-150	V-A	A	150	14	2	190	2713
5	4	50-150	V-A	A	150	14	3	239	3652
5	4	50-150	V-A	A	150	15	1	221	NA
5	4	50-150	V-A	A	150	15	2	225	2944
5	4	50-150	V-A	A	150	15	3	256	2956
8	4	150-50	A-V	V	50	1	1	201	NA
8	4	150-50	A-V	V	50	1	2	212	1932
8	4	150-50	A-V	V	50	1	3	178	2667
8	4	150-50	A-V	V	50	2	1	197	NA
8	4	150-50	A-V	V	50	2	2	216	1780
8	4	150-50	A-V	V	50	2	3	180	2245
8	4	150-50	A-V	V	50	3	1	172	NA
8	4	150-50	A-V	V	50	3	2	188	2227
8	4	150-50	A-V	V	50	3	3	186	3409
8	4	150-50	A-V	V	50	4	1	213	NA
8	4	150-50	A-V	V	50	4	2	198	2846
8	4	150-50	A-V	V	50	4	3	189	3232
8	4	150-50	A-V	V	50	5	1	250	NA
8	4	150-50	A-V	V	50	5	2	196	3657
8	4	150-50	A-V	V	50	5	3	185	3151
8	4	150-50	A-V	V	50	6	1	180	NA
8	4	150-50	A-V	V	50	6	2	210	2431
8	4	150-50	A-V	V	50	6	3	196	3488
8	4	150-50	A-V	V	50	7	1	223	NA
8	4	150-50	A-V	V	50	7	2	210	3659
8	4	150-50	A-V	V	50	7	3	200	3061
8	4	150-50	A-V	V	50	8	1	226	NA
8	4	150-50	A-V	V	50	8	2	194	3710
8	4	150-50	A-V	V	50	8	3	224	2491
8	4	150-50	A-V	V	50	9	1	189	NA
8	4	150-50	A-V	V	50	9	2	199	3021
8	4	150-50	A-V	V	50	9	3	225	3367
8	4	150-50	A-V	V	50	10	1	198	NA
8	4	150-50	A-V	V	50	10	2	262	3435
8	4	150-50	A-V	V	50	10	3	225	3414
8	4	150-50	A-V	V	50	11	1	223	NA
8	4	150-50	A-V	V	50	11	2	191	2209
8	4	150-50	A-V	V	50	11	3	170	3651
8	4	150-50	A-V	V	50	12	1	187	NA
8	4	150-50	A-V	V	50	12	2	176	2380
8	4	150-50	A-V	V	50	12	3	190	2845
8	4	150-50	A-V	V	50	13	1	217	NA
8	4	150-50	A-V	V	50	13	2	213	2377
8	4	150-50	A-V	V	50	13	3	193	3521
8	4	150-50	A-V	V	50	14	1	201	NA
8	4	150-50	A-V	V	50	14	2	171	3501
8	4	150-50	A-V	V	50	14	3	140	2720
8	4	150-50	A-V	V	50	15	1	204	NA
8	4	150-50	A-V	V	50	15	2	197	3554
8	4	150-50	A-V	V	50	15	3	210	2874
8	3	150-50	A-V	V	150	1	1	199	NA
8	3	150-50	A-V	V	150	1	2	176	3609
8	3	150-50	A-V	V	150	1	3	181	2035
8	3	150-50	A-V	V	150	2	1	NA	NA
8	3	150-50	A-V	V	150	2	2	206	4170
8	3	150-50	A-V	V	150	2	3	253	2468
8	3	150-50	A-V	V	150	3	1	216	NA
8	3	150-50	A-V	V	150	3	2	179	3645
8	3	150-50	A-V	V	150	3	3	228	2480
8	3	150-50	A-V	V	150	4	1	241	NA
8	3	150-50	A-V	V	150	4	2	247	1897
8	3	150-50	A-V	V	150	4	3	180	2604
8	3	150-50	A-V	V	150	5	1	217	NA
8	3	150-50	A-V	V	150	5	2	192	3156
8	3	150-50	A-V	V	150	5	3	173	3632
8	3	150-50	A-V	V	150	6	1	184	NA
8	3	150-50	A-V	V	150	6	2	163	3441
8	3	150-50	A-V	V	150	6	3	185	2873
8	3	150-50	A-V	V	150	7	1	184	NA
8	3	150-50	A-V	V	150	7	2	192	3539
8	3	150-50	A-V	V	150	7	3	226	3686
8	3	150-50	A-V	V	150	8	1	244	NA
8	3	150-50	A-V	V	150	8	2	182	2519
8	3	150-50	A-V	V	150	8	3	217	3737
8	3	150-50	A-V	V	150	9	1	217	NA
8	3	150-50	A-V	V	150	9	2	200	3235
8	3	150-50	A-V	V	150	9	3	201	2392
8	3	150-50	A-V	V	150	10	1	221	NA
8	3	150-50	A-V	V	150	10	2	218	3508
8	3	150-50	A-V	V	150	10	3	189	2542
8	3	150-50	A-V	V	150	11	1	181	NA
8	3	150-50	A-V	V	150	11	2	200	3630
8	3	150-50	A-V	V	150	11	3	NA	3014
8	3	150-50	A-V	V	150	12	1	NA	NA
8	3	150-50	A-V	V	150	12	2	204	NA
8	3	150-50	A-V	V	150	12	3	196	3293
8	3	150-50	A-V	V	150	13	1	204	NA
8	3	150-50	A-V	V	150	13	2	223	2080
8	3	150-50	A-V	V	150	13	3	163	3371
8	3	150-50	A-V	V	150	14	1	177	NA
8	3	150-50	A-V	V	150	14	2	195	2489
8	3	150-50	A-V	V	150	14	3	222	2578
8	3	150-50	A-V	V	150	15	1	200	NA
8	3	150-50	A-V	V	150	15	2	213	2074
8	3	150-50	A-V	V	150	15	3	186	3624
8	2	150-50	A-V	A	50	1	1	271	NA
8	2	150-50	A-V	A	50	1	2	187	3111
8	2	150-50	A-V	A	50	1	3	191	1867
8	2	150-50	A-V	A	50	2	1	155	NA
8	2	150-50	A-V	A	50	2	2	199	1778
8	2	150-50	A-V	A	50	2	3	146	2887
8	2	150-50	A-V	A	50	3	1	179	NA
8	2	150-50	A-V	A	50	3	2	152	2835
8	2	150-50	A-V	A	50	3	3	134	3433
8	2	150-50	A-V	A	50	4	1	218	NA
8	2	150-50	A-V	A	50	4	2	173	3563
8	2	150-50	A-V	A	50	4	3	194	2788
8	2	150-50	A-V	A	50	5	1	192	NA
8	2	150-50	A-V	A	50	5	2	190	1883
8	2	150-50	A-V	A	50	5	3	173	2099
8	2	150-50	A-V	A	50	6	1	165	NA
8	2	150-50	A-V	A	50	6	2	177	2008
8	2	150-50	A-V	A	50	6	3	144	2490
8	2	150-50	A-V	A	50	7	1	177	NA
8	2	150-50	A-V	A	50	7	2	173	2922
8	2	150-50	A-V	A	50	7	3	146	3431
8	2	150-50	A-V	A	50	8	1	191	NA
8	2	150-50	A-V	A	50	8	2	177	3420
8	2	150-50	A-V	A	50	8	3	176	2570
8	2	150-50	A-V	A	50	9	1	166	NA
8	2	150-50	A-V	A	50	9	2	213	2323
8	2	150-50	A-V	A	50	9	3	188	1827
8	2	150-50	A-V	A	50	10	1	138	NA
8	2	150-50	A-V	A	50	10	2	209	2443
8	2	150-50	A-V	A	50	10	3	148	2501
8	2	150-50	A-V	A	50	11	1	204	NA
8	2	150-50	A-V	A	50	11	2	181	2418
8	2	150-50	A-V	A	50	11	3	166	2907
8	2	150-50	A-V	A	50	12	1	150	NA
8	2	150-50	A-V	A	50	12	2	144	3143
8	2	150-50	A-V	A	50	12	3	142	3550
8	2	150-50	A-V	A	50	13	1	206	NA
8	2	150-50	A-V	A	50	13	2	259	2896
8	2	150-50	A-V	A	50	13	3	203	1986
8	2	150-50	A-V	A	50	14	1	171	NA
8	2	150-50	A-V	A	50	14	2	195	3656
8	2	150-50	A-V	A	50	14	3	NA	2741
8	2	150-50	A-V	A	50	15	1	196	NA
8	2	150-50	A-V	A	50	15	2	181	3263
8	2	150-50	A-V	A	50	15	3	185	3538
8	1	150-50	A-V	A	150	1	1	192	NA
8	1	150-50	A-V	A	150	1	2	151	3601
8	1	150-50	A-V	A	150	1	3	244	1848
8	1	150-50	A-V	A	150	2	1	171	NA
8	1	150-50	A-V	A	150	2	2	153	2188
8	1	150-50	A-V	A	150	2	3	158	3218
8	1	150-50	A-V	A	150	3	1	289	NA
8	1	150-50	A-V	A	150	3	2	180	2921
8	1	150-50	A-V	A	150	3	3	161	2947
8	1	150-50	A-V	A	150	4	1	150	NA
8	1	150-50	A-V	A	150	4	2	166	2920
8	1	150-50	A-V	A	150	4	3	149	3110
8	1	150-50	A-V	A	150	5	1	191	NA
8	1	150-50	A-V	A	150	5	2	173	2236
8	1	150-50	A-V	A	150	5	3	133	3137
8	1	150-50	A-V	A	150	6	1	167	NA
8	1	150-50	A-V	A	150	6	2	205	1779
8	1	150-50	A-V	A	150	6	3	190	3241
8	1	150-50	A-V	A	150	7	1	166	NA
8	1	150-50	A-V	A	150	7	2	331	3225
8	1	150-50	A-V	A	150	7	3	203	2743
8	1	150-50	A-V	A	150	8	1	216	NA
8	1	150-50	A-V	A	150	8	2	195	1785
8	1	150-50	A-V	A	150	8	3	199	2676
8	1	150-50	A-V	A	150	9	1	163	NA
8	1	150-50	A-V	A	150	9	2	148	3270
8	1	150-50	A-V	A	150	9	3	171	3298
8	1	150-50	A-V	A	150	10	1	333	NA
8	1	150-50	A-V	A	150	10	2	200	2461
8	1	150-50	A-V	A	150	10	3	167	2788
8	1	150-50	A-V	A	150	11	1	266	NA
8	1	150-50	A-V	A	150	11	2	186	2415
8	1	150-50	A-V	A	150	11	3	157	3383
8	1	150-50	A-V	A	150	12	1	164	NA
8	1	150-50	A-V	A	150	12	2	184	3631
8	1	150-50	A-V	A	150	12	3	144	3323
8	1	150-50	A-V	A	150	13	1	160	NA
8	1	150-50	A-V	A	150	13	2	200	2276
8	1	150-50	A-V	A	150	13	3	166	3111
8	1	150-50	A-V	A	150	14	1	190	NA
8	1	150-50	A-V	A	150	14	2	177	3380
8	1	150-50	A-V	A	150	14	3	207	1999
8	1	150-50	A-V	A	150	15	1	220	NA
8	1	150-50	A-V	A	150	15	2	167	3555
8	1	150-50	A-V	A	150	15	3	148	3526
4	1	150-50	A-V	A	150	1	1	180	NA
4	1	150-50	A-V	A	150	1	2	164	3054
4	1	150-50	A-V	A	150	1	3	169	2755
4	1	150-50	A-V	A	150	2	1	153	NA
4	1	150-50	A-V	A	150	2	2	156	3405
4	1	150-50	A-V	A	150	2	3	153	2554
4	1	150-50	A-V	A	150	3	1	230	NA
4	1	150-50	A-V	A	150	3	2	209	2860
4	1	150-50	A-V	A	150	3	3	231	2130
4	1	150-50	A-V	A	150	4	1	215	NA
4	1	150-50	A-V	A	150	4	2	163	2090
4	1	150-50	A-V	A	150	4	3	166	1739
4	1	150-50	A-V	A	150	5	1	163	NA
4	1	150-50	A-V	A	150	5	2	147	3137
4	1	150-50	A-V	A	150	5	3	154	3069
4	1	150-50	A-V	A	150	6	1	166	NA
4	1	150-50	A-V	A	150	6	2	225	2280
4	1	150-50	A-V	A	150	6	3	131	2704
4	1	150-50	A-V	A	150	7	1	195	NA
4	1	150-50	A-V	A	150	7	2	174	3249
4	1	150-50	A-V	A	150	7	3	162	2483
4	1	150-50	A-V	A	150	8	1	150	NA
4	1	150-50	A-V	A	150	8	2	144	3314
4	1	150-50	A-V	A	150	8	3	151	2379
4	1	150-50	A-V	A	150	9	1	254	NA
4	1	150-50	A-V	A	150	9	2	154	1751
4	1	150-50	A-V	A	150	9	3	NA	2021
4	1	150-50	A-V	A	150	10	1	188	NA
4	1	150-50	A-V	A	150	10	2	176	3656
4	1	150-50	A-V	A	150	10	3	193	2036
4	1	150-50	A-V	A	150	11	1	201	NA
4	1	150-50	A-V	A	150	11	2	197	2279
4	1	150-50	A-V	A	150	11	3	184	3117
4	1	150-50	A-V	A	150	12	1	192	NA
4	1	150-50	A-V	A	150	12	2	176	2661
4	1	150-50	A-V	A	150	12	3	187	3315
4	1	150-50	A-V	A	150	13	1	195	NA
4	1	150-50	A-V	A	150	13	2	225	1919
4	1	150-50	A-V	A	150	13	3	206	3324
4	1	150-50	A-V	A	150	14	1	198	NA
4	1	150-50	A-V	A	150	14	2	203	1860
4	1	150-50	A-V	A	150	14	3	217	2939
4	1	150-50	A-V	A	150	15	1	203	NA
4	1	150-50	A-V	A	150	15	2	202	2899
4	1	150-50	A-V	A	150	15	3	206	3122
4	2	150-50	A-V	A	50	1	1	203	NA
4	2	150-50	A-V	A	50	1	2	194	3544
4	2	150-50	A-V	A	50	1	3	244	2030
4	2	150-50	A-V	A	50	2	1	223	NA
4	2	150-50	A-V	A	50	2	2	211	2410
4	2	150-50	A-V	A	50	2	3	254	2387
4	2	150-50	A-V	A	50	3	1	234	NA
4	2	150-50	A-V	A	50	3	2	216	3011
4	2	150-50	A-V	A	50	3	3	193	2901
4	2	150-50	A-V	A	50	4	1	213	NA
4	2	150-50	A-V	A	50	4	2	215	3114
4	2	150-50	A-V	A	50	4	3	197	2126
4	2	150-50	A-V	A	50	5	1	384	NA
4	2	150-50	A-V	A	50	5	2	224	2473
4	2	150-50	A-V	A	50	5	3	200	2660
4	2	150-50	A-V	A	50	6	1	235	NA
4	2	150-50	A-V	A	50	6	2	176	2860
4	2	150-50	A-V	A	50	6	3	186	2308
4	2	150-50	A-V	A	50	7	1	341	NA
4	2	150-50	A-V	A	50	7	2	205	2030
4	2	150-50	A-V	A	50	7	3	182	3011
4	2	150-50	A-V	A	50	8	1	232	NA
4	2	150-50	A-V	A	50	8	2	153	2425
4	2	150-50	A-V	A	50	8	3	192	3596
4	2	150-50	A-V	A	50	9	1	180	NA
4	2	150-50	A-V	A	50	9	2	227	1935
4	2	150-50	A-V	A	50	9	3	191	2806
4	2	150-50	A-V	A	50	10	1	365	NA
4	2	150-50	A-V	A	50	10	2	195	3465
4	2	150-50	A-V	A	50	10	3	201	2684
4	2	150-50	A-V	A	50	11	1	252	NA
4	2	150-50	A-V	A	50	11	2	217	3433
4	2	150-50	A-V	A	50	11	3	198	2679
4	2	150-50	A-V	A	50	12	1	294	NA
4	2	150-50	A-V	A	50	12	2	199	3158
4	2	150-50	A-V	A	50	12	3	185	3275
4	2	150-50	A-V	A	50	13	1	203	NA
4	2	150-50	A-V	A	50	13	2	179	2912
4	2	150-50	A-V	A	50	13	3	189	2882
4	2	150-50	A-V	A	50	14	1	217	NA
4	2	150-50	A-V	A	50	14	2	192	3387
4	2	150-50	A-V	A	50	14	3	199	2578
4	2	150-50	A-V	A	50	15	1	201	NA
4	2	150-50	A-V	A	50	15	2	183	2369
4	2	150-50	A-V	A	50	15	3	191	3678
4	3	150-50	A-V	V	150	1	1	182	NA
4	3	150-50	A-V	V	150	1	2	201	3370
4	3	150-50	A-V	V	150	1	3	207	3448
4	3	150-50	A-V	V	150	2	1	196	NA
4	3	150-50	A-V	V	150	2	2	199	2705
4	3	150-50	A-V	V	150	2	3	189	2991
4	3	150-50	A-V	V	150	3	1	215	NA
4	3	150-50	A-V	V	150	3	2	212	2978
4	3	150-50	A-V	V	150	3	3	198	3207
4	3	150-50	A-V	V	150	4	1	205	NA
4	3	150-50	A-V	V	150	4	2	216	2282
4	3	150-50	A-V	V	150	4	3	159	2064
4	3	150-50	A-V	V	150	5	1	199	NA
4	3	150-50	A-V	V	150	5	2	203	2785
4	3	150-50	A-V	V	150	5	3	195	2023
4	3	150-50	A-V	V	150	6	1	191	NA
4	3	150-50	A-V	V	150	6	2	195	3605
4	3	150-50	A-V	V	150	6	3	169	2576
4	3	150-50	A-V	V	150	7	1	NA	NA
4	3	150-50	A-V	V	150	7	2	NA	NA
4	3	150-50	A-V	V	150	7	3	189	3588
4	3	150-50	A-V	V	150	8	1	176	NA
4	3	150-50	A-V	V	150	8	2	184	3119
4	3	150-50	A-V	V	150	8	3	182	2649
4	3	150-50	A-V	V	150	9	1	260	NA
4	3	150-50	A-V	V	150	9	2	241	2072
4	3	150-50	A-V	V	150	9	3	201	2160
4	3	150-50	A-V	V	150	10	1	185	NA
4	3	150-50	A-V	V	150	10	2	370	2296
4	3	150-50	A-V	V	150	10	3	211	2012
4	3	150-50	A-V	V	150	11	1	213	NA
4	3	150-50	A-V	V	150	11	2	203	2441
4	3	150-50	A-V	V	150	11	3	192	2030
4	3	150-50	A-V	V	150	12	1	239	NA
4	3	150-50	A-V	V	150	12	2	213	2405
4	3	150-50	A-V	V	150	12	3	233	2451
4	3	150-50	A-V	V	150	13	1	192	NA
4	3	150-50	A-V	V	150	13	2	NA	3541
4	3	150-50	A-V	V	150	13	3	179	3349
4	3	150-50	A-V	V	150	14	1	241	NA
4	3	150-50	A-V	V	150	14	2	188	2158
4	3	150-50	A-V	V	150	14	3	NA	2200
4	3	150-50	A-V	V	150	15	1	183	NA
4	3	150-50	A-V	V	150	15	2	215	3003
4	3	150-50	A-V	V	150	15	3	199	2935
4	4	150-50	A-V	V	50	1	1	185	NA
4	4	150-50	A-V	V	50	1	2	217	1893
4	4	150-50	A-V	V	50	1	3	215	3529
4	4	150-50	A-V	V	50	2	1	187	NA
4	4	150-50	A-V	V	50	2	2	190	2003
4	4	150-50	A-V	V	50	2	3	170	2491
4	4	150-50	A-V	V	50	3	1	227	NA
4	4	150-50	A-V	V	50	3	2	194	2198
4	4	150-50	A-V	V	50	3	3	180	2147
4	4	150-50	A-V	V	50	4	1	223	NA
4	4	150-50	A-V	V	50	4	2	219	3408
4	4	150-50	A-V	V	50	4	3	180	3412
4	4	150-50	A-V	V	50	5	1	183	NA
4	4	150-50	A-V	V	50	5	2	194	2202
4	4	150-50	A-V	V	50	5	3	197	1884
4	4	150-50	A-V	V	50	6	1	199	NA
4	4	150-50	A-V	V	50	6	2	212	1943
4	4	150-50	A-V	V	50	6	3	230	1779
4	4	150-50	A-V	V	50	7	1	173	NA
4	4	150-50	A-V	V	50	7	2	189	3368
4	4	150-50	A-V	V	50	7	3	210	3072
4	4	150-50	A-V	V	50	8	1	158	NA
4	4	150-50	A-V	V	50	8	2	180	3363
4	4	150-50	A-V	V	50	8	3	180	2922
4	4	150-50	A-V	V	50	9	1	217	NA
4	4	150-50	A-V	V	50	9	2	207	3692
4	4	150-50	A-V	V	50	9	3	203	3037
4	4	150-50	A-V	V	50	10	1	225	NA
4	4	150-50	A-V	V	50	10	2	191	2597
4	4	150-50	A-V	V	50	10	3	216	3337
4	4	150-50	A-V	V	50	11	1	177	NA
4	4	150-50	A-V	V	50	11	2	175	2929
4	4	150-50	A-V	V	50	11	3	161	3377
4	4	150-50	A-V	V	50	12	1	231	NA
4	4	150-50	A-V	V	50	12	2	211	2401
4	4	150-50	A-V	V	50	12	3	181	3682
4	4	150-50	A-V	V	50	13	1	680	NA
4	4	150-50	A-V	V	50	13	2	225	1826
4	4	150-50	A-V	V	50	13	3	229	2045
4	4	150-50	A-V	V	50	14	1	177	NA
4	4	150-50	A-V	V	50	14	2	220	3125
4	4	150-50	A-V	V	50	14	3	202	2673
4	4	150-50	A-V	V	50	15	1	213	NA
4	4	150-50	A-V	V	50	15	2	209	2197
4	4	150-50	A-V	V	50	15	3	195	2247
6	1	150-50	V-A	V	150	1	1	178	NA
6	1	150-50	V-A	V	150	1	2	169	2112
6	1	150-50	V-A	V	150	1	3	NA	1836
6	1	150-50	V-A	V	150	2	1	187	NA
6	1	150-50	V-A	V	150	2	2	190	1863
6	1	150-50	V-A	V	150	2	3	NA	1606
6	1	150-50	V-A	V	150	3	1	192	NA
6	1	150-50	V-A	V	150	3	2	147	2967
6	1	150-50	V-A	V	150	3	3	146	3440
6	1	150-50	V-A	V	150	4	1	196	NA
6	1	150-50	V-A	V	150	4	2	184	3230
6	1	150-50	V-A	V	150	4	3	237	2314
6	1	150-50	V-A	V	150	5	1	211	NA
6	1	150-50	V-A	V	150	5	2	165	1825
6	1	150-50	V-A	V	150	5	3	153	3139
6	1	150-50	V-A	V	150	6	1	186	NA
6	1	150-50	V-A	V	150	6	2	176	3511
6	1	150-50	V-A	V	150	6	3	214	1739
6	1	150-50	V-A	V	150	7	1	183	NA
6	1	150-50	V-A	V	150	7	2	191	3459
6	1	150-50	V-A	V	150	7	3	153	2313
6	1	150-50	V-A	V	150	8	1	153	NA
6	1	150-50	V-A	V	150	8	2	160	2088
6	1	150-50	V-A	V	150	8	3	161	3042
6	1	150-50	V-A	V	150	9	1	204	NA
6	1	150-50	V-A	V	150	9	2	150	2538
6	1	150-50	V-A	V	150	9	3	154	3435
6	1	150-50	V-A	V	150	10	1	240	NA
6	1	150-50	V-A	V	150	10	2	189	3471
6	1	150-50	V-A	V	150	10	3	182	2284
6	1	150-50	V-A	V	150	11	1	157	NA
6	1	150-50	V-A	V	150	11	2	184	2438
6	1	150-50	V-A	V	150	11	3	196	3674
6	1	150-50	V-A	V	150	12	1	189	NA
6	1	150-50	V-A	V	150	12	2	200	3053
6	1	150-50	V-A	V	150	12	3	191	3542
6	1	150-50	V-A	V	150	13	1	204	NA
6	1	150-50	V-A	V	150	13	2	186	3073
6	1	150-50	V-A	V	150	13	3	153	3068
6	1	150-50	V-A	V	150	14	1	178	NA
6	1	150-50	V-A	V	150	14	2	185	2828
6	1	150-50	V-A	V	150	14	3	194	3080
6	1	150-50	V-A	V	150	15	1	206	NA
6	1	150-50	V-A	V	150	15	2	174	2749
6	1	150-50	V-A	V	150	15	3	163	2741
6	2	150-50	V-A	V	50	1	1	199	NA
6	2	150-50	V-A	V	50	1	2	188	2650
6	2	150-50	V-A	V	50	1	3	184	3138
6	2	150-50	V-A	V	50	2	1	186	NA
6	2	150-50	V-A	V	50	2	2	195	2740
6	2	150-50	V-A	V	50	2	3	178	2414
6	2	150-50	V-A	V	50	3	1	274	NA
6	2	150-50	V-A	V	50	3	2	220	1776
6	2	150-50	V-A	V	50	3	3	189	2450
6	2	150-50	V-A	V	50	4	1	214	NA
6	2	150-50	V-A	V	50	4	2	188	3696
6	2	150-50	V-A	V	50	4	3	209	2582
6	2	150-50	V-A	V	50	5	1	274	NA
6	2	150-50	V-A	V	50	5	2	248	2965
6	2	150-50	V-A	V	50	5	3	150	3414
6	2	150-50	V-A	V	50	6	1	180	NA
6	2	150-50	V-A	V	50	6	2	197	2388
6	2	150-50	V-A	V	50	6	3	164	3598
6	2	150-50	V-A	V	50	7	1	206	NA
6	2	150-50	V-A	V	50	7	2	178	2654
6	2	150-50	V-A	V	50	7	3	162	3255
6	2	150-50	V-A	V	50	8	1	234	NA
6	2	150-50	V-A	V	50	8	2	251	2157
6	2	150-50	V-A	V	50	8	3	NA	2610
6	2	150-50	V-A	V	50	9	1	190	NA
6	2	150-50	V-A	V	50	9	2	239	2320
6	2	150-50	V-A	V	50	9	3	201	3344
6	2	150-50	V-A	V	50	10	1	242	NA
6	2	150-50	V-A	V	50	10	2	214	2213
6	2	150-50	V-A	V	50	10	3	197	2274
6	2	150-50	V-A	V	50	11	1	166	NA
6	2	150-50	V-A	V	50	11	2	182	3127
6	2	150-50	V-A	V	50	11	3	189	2278
6	2	150-50	V-A	V	50	12	1	194	NA
6	2	150-50	V-A	V	50	12	2	202	2979
6	2	150-50	V-A	V	50	12	3	233	2462
6	2	150-50	V-A	V	50	13	1	181	NA
6	2	150-50	V-A	V	50	13	2	266	2126
6	2	150-50	V-A	V	50	13	3	170	3636
6	2	150-50	V-A	V	50	14	1	188	NA
6	2	150-50	V-A	V	50	14	2	222	2075
6	2	150-50	V-A	V	50	14	3	199	2438
6	2	150-50	V-A	V	50	15	1	183	NA
6	2	150-50	V-A	V	50	15	2	189	2417
6	2	150-50	V-A	V	50	15	3	193	2085
6	3	150-50	V-A	A	150	1	1	149	NA
6	3	150-50	V-A	A	150	1	2	NA	1824
6	3	150-50	V-A	A	150	1	3	NA	1979
6	3	150-50	V-A	A	150	2	1	192	NA
6	3	150-50	V-A	A	150	2	2	153	3004
6	3	150-50	V-A	A	150	2	3	145	3050
6	3	150-50	V-A	A	150	3	1	219	NA
6	3	150-50	V-A	A	150	3	2	141	2305
6	3	150-50	V-A	A	150	3	3	122	2336
6	3	150-50	V-A	A	150	4	1	154	NA
6	3	150-50	V-A	A	150	4	2	131	2529
6	3	150-50	V-A	A	150	4	3	NA	2303
6	3	150-50	V-A	A	150	5	1	175	NA
6	3	150-50	V-A	A	150	5	2	147	3062
6	3	150-50	V-A	A	150	5	3	190	2429
6	3	150-50	V-A	A	150	6	1	138	NA
6	3	150-50	V-A	A	150	6	2	242	1823
6	3	150-50	V-A	A	150	6	3	NA	2676
6	3	150-50	V-A	A	150	7	1	145	NA
6	3	150-50	V-A	A	150	7	2	NA	2138
6	3	150-50	V-A	A	150	7	3	143	2465
6	3	150-50	V-A	A	150	8	1	190	NA
6	3	150-50	V-A	A	150	8	2	183	2323
6	3	150-50	V-A	A	150	8	3	130	3393
6	3	150-50	V-A	A	150	9	1	169	NA
6	3	150-50	V-A	A	150	9	2	177	2403
6	3	150-50	V-A	A	150	9	3	119	2446
6	3	150-50	V-A	A	150	10	1	155	NA
6	3	150-50	V-A	A	150	10	2	226	1948
6	3	150-50	V-A	A	150	10	3	NA	3283
6	3	150-50	V-A	A	150	11	1	215	NA
6	3	150-50	V-A	A	150	11	2	141	2811
6	3	150-50	V-A	A	150	11	3	NA	2527
6	3	150-50	V-A	A	150	12	1	195	NA
6	3	150-50	V-A	A	150	12	2	162	2609
6	3	150-50	V-A	A	150	12	3	200	2653
6	3	150-50	V-A	A	150	13	1	127	NA
6	3	150-50	V-A	A	150	13	2	NA	2405
6	3	150-50	V-A	A	150	13	3	191	3214
6	3	150-50	V-A	A	150	14	1	300	NA
6	3	150-50	V-A	A	150	14	2	145	3113
6	3	150-50	V-A	A	150	14	3	394	1991
6	3	150-50	V-A	A	150	15	1	158	NA
6	3	150-50	V-A	A	150	15	2	NA	2736
6	3	150-50	V-A	A	150	15	3	NA	3610
6	4	150-50	V-A	A	50	1	1	159	NA
6	4	150-50	V-A	A	50	1	2	196	2259
6	4	150-50	V-A	A	50	1	3	173	3006
6	4	150-50	V-A	A	50	2	1	229	NA
6	4	150-50	V-A	A	50	2	2	NA	3261
6	4	150-50	V-A	A	50	2	3	278	2228
6	4	150-50	V-A	A	50	3	1	209	NA
6	4	150-50	V-A	A	50	3	2	129	2823
6	4	150-50	V-A	A	50	3	3	NA	3032
6	4	150-50	V-A	A	50	4	1	148	NA
6	4	150-50	V-A	A	50	4	2	NA	2557
6	4	150-50	V-A	A	50	4	3	156	3521
6	4	150-50	V-A	A	50	5	1	149	NA
6	4	150-50	V-A	A	50	5	2	NA	3254
6	4	150-50	V-A	A	50	5	3	268	2282
6	4	150-50	V-A	A	50	6	1	NA	NA
6	4	150-50	V-A	A	50	6	2	255	1952
6	4	150-50	V-A	A	50	6	3	128	2430
6	4	150-50	V-A	A	50	7	1	180	NA
6	4	150-50	V-A	A	50	7	2	207	2016
6	4	150-50	V-A	A	50	7	3	NA	2500
6	4	150-50	V-A	A	50	8	1	280	NA
6	4	150-50	V-A	A	50	8	2	138	2738
6	4	150-50	V-A	A	50	8	3	NA	2807
6	4	150-50	V-A	A	50	9	1	165	NA
6	4	150-50	V-A	A	50	9	2	NA	2671
6	4	150-50	V-A	A	50	9	3	NA	3444
6	4	150-50	V-A	A	50	10	1	248	NA
6	4	150-50	V-A	A	50	10	2	NA	2422
6	4	150-50	V-A	A	50	10	3	198	4332
6	4	150-50	V-A	A	50	11	1	198	NA
6	4	150-50	V-A	A	50	11	2	169	2665
6	4	150-50	V-A	A	50	11	3	189	1716
6	4	150-50	V-A	A	50	12	1	NA	NA
6	4	150-50	V-A	A	50	12	2	NA	2800
6	4	150-50	V-A	A	50	12	3	115	3125
6	4	150-50	V-A	A	50	13	1	NA	NA
6	4	150-50	V-A	A	50	13	2	129	3332
6	4	150-50	V-A	A	50	13	3	170	1866
6	4	150-50	V-A	A	50	14	1	137	NA
6	4	150-50	V-A	A	50	14	2	NA	2366
6	4	150-50	V-A	A	50	14	3	146	3830
6	4	150-50	V-A	A	50	15	1	228	NA
6	4	150-50	V-A	A	50	15	2	NA	2998
6	4	150-50	V-A	A	50	15	3	NA	3086
7	1	50-150	A-V	A	50	1	1	178	NA
7	1	50-150	A-V	A	50	1	2	155	3471
7	1	50-150	A-V	A	50	1	3	138	2313
7	1	50-150	A-V	A	50	2	1	188	NA
7	1	50-150	A-V	A	50	2	2	183	3009
7	1	50-150	A-V	A	50	2	3	178	3420
7	1	50-150	A-V	A	50	3	1	148	NA
7	1	50-150	A-V	A	50	3	2	164	2779
7	1	50-150	A-V	A	50	3	3	143	2543
7	1	50-150	A-V	A	50	4	1	190	NA
7	1	50-150	A-V	A	50	4	2	189	2454
7	1	50-150	A-V	A	50	4	3	152	3090
7	1	50-150	A-V	A	50	5	1	203	NA
7	1	50-150	A-V	A	50	5	2	180	2501
7	1	50-150	A-V	A	50	5	3	184	2883
7	1	50-150	A-V	A	50	6	1	189	NA
7	1	50-150	A-V	A	50	6	2	220	2315
7	1	50-150	A-V	A	50	6	3	139	3042
7	1	50-150	A-V	A	50	7	1	214	NA
7	1	50-150	A-V	A	50	7	2	161	3180
7	1	50-150	A-V	A	50	7	3	174	3546
7	1	50-150	A-V	A	50	8	1	183	NA
7	1	50-150	A-V	A	50	8	2	218	1740
7	1	50-150	A-V	A	50	8	3	174	3519
7	1	50-150	A-V	A	50	9	1	295	NA
7	1	50-150	A-V	A	50	9	2	142	3364
7	1	50-150	A-V	A	50	9	3	167	1990
7	1	50-150	A-V	A	50	10	1	149	NA
7	1	50-150	A-V	A	50	10	2	157	2541
7	1	50-150	A-V	A	50	10	3	151	2867
7	1	50-150	A-V	A	50	11	1	186	NA
7	1	50-150	A-V	A	50	11	2	182	2482
7	1	50-150	A-V	A	50	11	3	159	3208
7	1	50-150	A-V	A	50	12	1	178	NA
7	1	50-150	A-V	A	50	12	2	193	1872
7	1	50-150	A-V	A	50	12	3	176	3687
7	1	50-150	A-V	A	50	13	1	208	NA
7	1	50-150	A-V	A	50	13	2	157	3070
7	1	50-150	A-V	A	50	13	3	148	2223
7	1	50-150	A-V	A	50	14	1	181	NA
7	1	50-150	A-V	A	50	14	2	172	2171
7	1	50-150	A-V	A	50	14	3	166	3321
7	1	50-150	A-V	A	50	15	1	160	NA
7	1	50-150	A-V	A	50	15	2	149	2121
7	1	50-150	A-V	A	50	15	3	309	2594
7	2	50-150	A-V	A	150	1	1	167	NA
7	2	50-150	A-V	A	150	1	2	139	3001
7	2	50-150	A-V	A	150	1	3	127	3581
7	2	50-150	A-V	A	150	2	1	151	NA
7	2	50-150	A-V	A	150	2	2	148	3114
7	2	50-150	A-V	A	150	2	3	164	2414
7	2	50-150	A-V	A	150	3	1	186	NA
7	2	50-150	A-V	A	150	3	2	158	3019
7	2	50-150	A-V	A	150	3	3	145	3231
7	2	50-150	A-V	A	150	4	1	150	NA
7	2	50-150	A-V	A	150	4	2	143	3580
7	2	50-150	A-V	A	150	4	3	143	3661
7	2	50-150	A-V	A	150	5	1	131	NA
7	2	50-150	A-V	A	150	5	2	152	2739
7	2	50-150	A-V	A	150	5	3	131	3154
7	2	50-150	A-V	A	150	6	1	287	NA
7	2	50-150	A-V	A	150	6	2	150	2044
7	2	50-150	A-V	A	150	6	3	143	1899
7	2	50-150	A-V	A	150	7	1	195	NA
7	2	50-150	A-V	A	150	7	2	167	2059
7	2	50-150	A-V	A	150	7	3	146	2533
7	2	50-150	A-V	A	150	8	1	161	NA
7	2	50-150	A-V	A	150	8	2	142	3269
7	2	50-150	A-V	A	150	8	3	136	2905
7	2	50-150	A-V	A	150	9	1	132	NA
7	2	50-150	A-V	A	150	9	2	169	2122
7	2	50-150	A-V	A	150	9	3	180	3167
7	2	50-150	A-V	A	150	10	1	193	NA
7	2	50-150	A-V	A	150	10	2	203	2029
7	2	50-150	A-V	A	150	10	3	146	3339
7	2	50-150	A-V	A	150	11	1	242	NA
7	2	50-150	A-V	A	150	11	2	148	3196
7	2	50-150	A-V	A	150	11	3	157	2966
7	2	50-150	A-V	A	150	12	1	181	NA
7	2	50-150	A-V	A	150	12	2	178	3545
7	2	50-150	A-V	A	150	12	3	139	2394
7	2	50-150	A-V	A	150	13	1	150	NA
7	2	50-150	A-V	A	150	13	2	219	1992
7	2	50-150	A-V	A	150	13	3	144	1945
7	2	50-150	A-V	A	150	14	1	184	NA
7	2	50-150	A-V	A	150	14	2	157	2444
7	2	50-150	A-V	A	150	14	3	NA	2964
7	2	50-150	A-V	A	150	15	1	180	NA
7	2	50-150	A-V	A	150	15	2	164	2443
7	2	50-150	A-V	A	150	15	3	190	3046
7	3	50-150	A-V	V	50	1	1	243	NA
7	3	50-150	A-V	V	50	1	2	185	2363
7	3	50-150	A-V	V	50	1	3	148	2484
7	3	50-150	A-V	V	50	2	1	163	NA
7	3	50-150	A-V	V	50	2	2	154	3513
7	3	50-150	A-V	V	50	2	3	178	3305
7	3	50-150	A-V	V	50	3	1	211	NA
7	3	50-150	A-V	V	50	3	2	191	1881
7	3	50-150	A-V	V	50	3	3	166	2726
7	3	50-150	A-V	V	50	4	1	153	NA
7	3	50-150	A-V	V	50	4	2	201	1849
7	3	50-150	A-V	V	50	4	3	160	2860
7	3	50-150	A-V	V	50	5	1	271	NA
7	3	50-150	A-V	V	50	5	2	149	2779
7	3	50-150	A-V	V	50	5	3	162	2004
7	3	50-150	A-V	V	50	6	1	158	NA
7	3	50-150	A-V	V	50	6	2	185	3429
7	3	50-150	A-V	V	50	6	3	199	1825
7	3	50-150	A-V	V	50	7	1	183	NA
7	3	50-150	A-V	V	50	7	2	176	1704
7	3	50-150	A-V	V	50	7	3	173	2228
7	3	50-150	A-V	V	50	8	1	219	NA
7	3	50-150	A-V	V	50	8	2	161	2553
7	3	50-150	A-V	V	50	8	3	161	2882
7	3	50-150	A-V	V	50	9	1	178	NA
7	3	50-150	A-V	V	50	9	2	167	2390
7	3	50-150	A-V	V	50	9	3	144	2178
7	3	50-150	A-V	V	50	10	1	175	NA
7	3	50-150	A-V	V	50	10	2	167	3683
7	3	50-150	A-V	V	50	10	3	175	3340
7	3	50-150	A-V	V	50	11	1	168	NA
7	3	50-150	A-V	V	50	11	2	178	2681
7	3	50-150	A-V	V	50	11	3	157	2931
7	3	50-150	A-V	V	50	12	1	162	NA
7	3	50-150	A-V	V	50	12	2	173	3433
7	3	50-150	A-V	V	50	12	3	221	2069
7	3	50-150	A-V	V	50	13	1	211	NA
7	3	50-150	A-V	V	50	13	2	218	1858
7	3	50-150	A-V	V	50	13	3	163	3356
7	3	50-150	A-V	V	50	14	1	206	NA
7	3	50-150	A-V	V	50	14	2	178	3173
7	3	50-150	A-V	V	50	14	3	225	1868
7	3	50-150	A-V	V	50	15	1	177	NA
7	3	50-150	A-V	V	50	15	2	NA	3390
7	3	50-150	A-V	V	50	15	3	226	2261
7	4	50-150	A-V	V	150	1	1	171	NA
7	4	50-150	A-V	V	150	1	2	185	1975
7	4	50-150	A-V	V	150	1	3	154	2760
7	4	50-150	A-V	V	150	2	1	161	NA
7	4	50-150	A-V	V	150	2	2	150	2450
7	4	50-150	A-V	V	150	2	3	165	2296
7	4	50-150	A-V	V	150	3	1	147	NA
7	4	50-150	A-V	V	150	3	2	147	2041
7	4	50-150	A-V	V	150	3	3	159	3204
7	4	50-150	A-V	V	150	4	1	155	NA
7	4	50-150	A-V	V	150	4	2	161	2968
7	4	50-150	A-V	V	150	4	3	143	2823
7	4	50-150	A-V	V	150	5	1	146	NA
7	4	50-150	A-V	V	150	5	2	158	2653
7	4	50-150	A-V	V	150	5	3	156	3440
7	4	50-150	A-V	V	150	6	1	182	NA
7	4	50-150	A-V	V	150	6	2	155	2554
7	4	50-150	A-V	V	150	6	3	218	1744
7	4	50-150	A-V	V	150	7	1	179	NA
7	4	50-150	A-V	V	150	7	2	150	3012
7	4	50-150	A-V	V	150	7	3	194	1805
7	4	50-150	A-V	V	150	8	1	220	NA
7	4	50-150	A-V	V	150	8	2	160	3491
7	4	50-150	A-V	V	150	8	3	180	3622
7	4	50-150	A-V	V	150	9	1	167	NA
7	4	50-150	A-V	V	150	9	2	178	2732
7	4	50-150	A-V	V	150	9	3	174	1817
7	4	50-150	A-V	V	150	10	1	214	NA
7	4	50-150	A-V	V	150	10	2	177	2204
7	4	50-150	A-V	V	150	10	3	162	2426
7	4	50-150	A-V	V	150	11	1	223	NA
7	4	50-150	A-V	V	150	11	2	170	3468
7	4	50-150	A-V	V	150	11	3	192	1893
7	4	50-150	A-V	V	150	12	1	158	NA
7	4	50-150	A-V	V	150	12	2	210	2172
7	4	50-150	A-V	V	150	12	3	155	2997
7	4	50-150	A-V	V	150	13	1	157	NA
7	4	50-150	A-V	V	150	13	2	170	2484
7	4	50-150	A-V	V	150	13	3	172	2933
7	4	50-150	A-V	V	150	14	1	201	NA
7	4	50-150	A-V	V	150	14	2	172	2612
7	4	50-150	A-V	V	150	14	3	218	2427
7	4	50-150	A-V	V	150	15	1	360	NA
7	4	50-150	A-V	V	150	15	2	192	2173
7	4	50-150	A-V	V	150	15	3	156	3576
9	1	50-150	V-A	V	50	1	1	180	NA
9	1	50-150	V-A	V	50	1	2	186	3447
9	1	50-150	V-A	V	50	1	3	235	2190
9	1	50-150	V-A	V	50	2	1	214	NA
9	1	50-150	V-A	V	50	2	2	168	2735
9	1	50-150	V-A	V	50	2	3	190	3014
9	1	50-150	V-A	V	50	3	1	179	NA
9	1	50-150	V-A	V	50	3	2	175	3297
9	1	50-150	V-A	V	50	3	3	162	3418
9	1	50-150	V-A	V	50	4	1	179	NA
9	1	50-150	V-A	V	50	4	2	169	2401
9	1	50-150	V-A	V	50	4	3	201	1923
9	1	50-150	V-A	V	50	5	1	194	NA
9	1	50-150	V-A	V	50	5	2	164	3572
9	1	50-150	V-A	V	50	5	3	173	2580
9	1	50-150	V-A	V	50	6	1	176	NA
9	1	50-150	V-A	V	50	6	2	195	1800
9	1	50-150	V-A	V	50	6	3	164	2670
9	1	50-150	V-A	V	50	7	1	163	NA
9	1	50-150	V-A	V	50	7	2	233	2361
9	1	50-150	V-A	V	50	7	3	166	2284
9	1	50-150	V-A	V	50	8	1	176	NA
9	1	50-150	V-A	V	50	8	2	161	3477
9	1	50-150	V-A	V	50	8	3	157	3007
9	1	50-150	V-A	V	50	9	1	212	NA
9	1	50-150	V-A	V	50	9	2	200	1779
9	1	50-150	V-A	V	50	9	3	159	3531
9	1	50-150	V-A	V	50	10	1	198	NA
9	1	50-150	V-A	V	50	10	2	167	2540
9	1	50-150	V-A	V	50	10	3	189	1853
9	1	50-150	V-A	V	50	11	1	156	NA
9	1	50-150	V-A	V	50	11	2	162	2847
9	1	50-150	V-A	V	50	11	3	209	2018
9	1	50-150	V-A	V	50	12	1	163	NA
9	1	50-150	V-A	V	50	12	2	167	2505
9	1	50-150	V-A	V	50	12	3	162	3216
9	1	50-150	V-A	V	50	13	1	171	NA
9	1	50-150	V-A	V	50	13	2	158	3549
9	1	50-150	V-A	V	50	13	3	185	1938
9	1	50-150	V-A	V	50	14	1	168	NA
9	1	50-150	V-A	V	50	14	2	158	3552
9	1	50-150	V-A	V	50	14	3	181	2293
9	1	50-150	V-A	V	50	15	1	209	NA
9	1	50-150	V-A	V	50	15	2	177	1899
9	1	50-150	V-A	V	50	15	3	194	2048
9	2	50-150	V-A	V	150	1	1	171	NA
9	2	50-150	V-A	V	150	1	2	215	1955
9	2	50-150	V-A	V	150	1	3	158	2404
9	2	50-150	V-A	V	150	2	1	182	NA
9	2	50-150	V-A	V	150	2	2	163	2882
9	2	50-150	V-A	V	150	2	3	162	2420
9	2	50-150	V-A	V	150	3	1	173	NA
9	2	50-150	V-A	V	150	3	2	160	2248
9	2	50-150	V-A	V	150	3	3	NA	2788
9	2	50-150	V-A	V	150	4	1	173	NA
9	2	50-150	V-A	V	150	4	2	169	3617
9	2	50-150	V-A	V	150	4	3	169	2391
9	2	50-150	V-A	V	150	5	1	148	NA
9	2	50-150	V-A	V	150	5	2	225	1868
9	2	50-150	V-A	V	150	5	3	159	2345
9	2	50-150	V-A	V	150	6	1	167	NA
9	2	50-150	V-A	V	150	6	2	159	3333
9	2	50-150	V-A	V	150	6	3	202	1814
9	2	50-150	V-A	V	150	7	1	175	NA
9	2	50-150	V-A	V	150	7	2	167	2593
9	2	50-150	V-A	V	150	7	3	165	2609
9	2	50-150	V-A	V	150	8	1	169	NA
9	2	50-150	V-A	V	150	8	2	168	3380
9	2	50-150	V-A	V	150	8	3	172	2145
9	2	50-150	V-A	V	150	9	1	164	NA
9	2	50-150	V-A	V	150	9	2	173	2140
9	2	50-150	V-A	V	150	9	3	179	3027
9	2	50-150	V-A	V	150	10	1	249	NA
9	2	50-150	V-A	V	150	10	2	160	2842
9	2	50-150	V-A	V	150	10	3	186	2007
9	2	50-150	V-A	V	150	11	1	172	NA
9	2	50-150	V-A	V	150	11	2	163	2432
9	2	50-150	V-A	V	150	11	3	164	2823
9	2	50-150	V-A	V	150	12	1	168	NA
9	2	50-150	V-A	V	150	12	2	176	2689
9	2	50-150	V-A	V	150	12	3	145	3021
9	2	50-150	V-A	V	150	13	1	187	NA
9	2	50-150	V-A	V	150	13	2	175	3000
9	2	50-150	V-A	V	150	13	3	170	2596
9	2	50-150	V-A	V	150	14	1	174	NA
9	2	50-150	V-A	V	150	14	2	149	3226
9	2	50-150	V-A	V	150	14	3	147	3280
9	2	50-150	V-A	V	150	15	1	174	NA
9	2	50-150	V-A	V	150	15	2	143	2350
9	2	50-150	V-A	V	150	15	3	133	2731
9	3	50-150	V-A	A	50	1	1	169	NA
9	3	50-150	V-A	A	50	1	2	141	2954
9	3	50-150	V-A	A	50	1	3	144	3016
9	3	50-150	V-A	A	50	2	1	163	NA
9	3	50-150	V-A	A	50	2	2	140	3441
9	3	50-150	V-A	A	50	2	3	191	1857
9	3	50-150	V-A	A	50	3	1	214	NA
9	3	50-150	V-A	A	50	3	2	147	2577
9	3	50-150	V-A	A	50	3	3	144	3155
9	3	50-150	V-A	A	50	4	1	182	NA
9	3	50-150	V-A	A	50	4	2	158	2081
9	3	50-150	V-A	A	50	4	3	159	3229
9	3	50-150	V-A	A	50	5	1	173	NA
9	3	50-150	V-A	A	50	5	2	182	1997
9	3	50-150	V-A	A	50	5	3	184	3150
9	3	50-150	V-A	A	50	6	1	148	NA
9	3	50-150	V-A	A	50	6	2	144	2531
9	3	50-150	V-A	A	50	6	3	144	2114
9	3	50-150	V-A	A	50	7	1	176	NA
9	3	50-150	V-A	A	50	7	2	133	3330
9	3	50-150	V-A	A	50	7	3	156	2353
9	3	50-150	V-A	A	50	8	1	145	NA
9	3	50-150	V-A	A	50	8	2	179	2366
9	3	50-150	V-A	A	50	8	3	143	2426
9	3	50-150	V-A	A	50	9	1	148	NA
9	3	50-150	V-A	A	50	9	2	163	2335
9	3	50-150	V-A	A	50	9	3	171	1707
9	3	50-150	V-A	A	50	10	1	166	NA
9	3	50-150	V-A	A	50	10	2	117	3527
9	3	50-150	V-A	A	50	10	3	146	2512
9	3	50-150	V-A	A	50	11	1	255	NA
9	3	50-150	V-A	A	50	11	2	181	2016
9	3	50-150	V-A	A	50	11	3	137	1833
9	3	50-150	V-A	A	50	12	1	141	NA
9	3	50-150	V-A	A	50	12	2	163	3124
9	3	50-150	V-A	A	50	12	3	142	3262
9	3	50-150	V-A	A	50	13	1	158	NA
9	3	50-150	V-A	A	50	13	2	119	3424
9	3	50-150	V-A	A	50	13	3	199	2015
9	3	50-150	V-A	A	50	14	1	170	NA
9	3	50-150	V-A	A	50	14	2	195	2931
9	3	50-150	V-A	A	50	14	3	244	2010
9	3	50-150	V-A	A	50	15	1	139	NA
9	3	50-150	V-A	A	50	15	2	174	2737
9	3	50-150	V-A	A	50	15	3	146	3003
9	4	50-150	V-A	A	150	1	1	162	NA
9	4	50-150	V-A	A	150	1	2	139	3248
9	4	50-150	V-A	A	150	1	3	155	2697
9	4	50-150	V-A	A	150	2	1	144	NA
9	4	50-150	V-A	A	150	2	2	123	3336
9	4	50-150	V-A	A	150	2	3	153	3525
9	4	50-150	V-A	A	150	3	1	429	NA
9	4	50-150	V-A	A	150	3	2	134	2840
9	4	50-150	V-A	A	150	3	3	142	3390
9	4	50-150	V-A	A	150	4	1	133	NA
9	4	50-150	V-A	A	150	4	2	133	3194
9	4	50-150	V-A	A	150	4	3	143	3246
9	4	50-150	V-A	A	150	5	1	148	NA
9	4	50-150	V-A	A	150	5	2	175	2163
9	4	50-150	V-A	A	150	5	3	149	3596
9	4	50-150	V-A	A	150	6	1	158	NA
9	4	50-150	V-A	A	150	6	2	214	2192
9	4	50-150	V-A	A	150	6	3	150	2068
9	4	50-150	V-A	A	150	7	1	211	NA
9	4	50-150	V-A	A	150	7	2	179	2659
9	4	50-150	V-A	A	150	7	3	142	2711
9	4	50-150	V-A	A	150	8	1	161	NA
9	4	50-150	V-A	A	150	8	2	158	2523
9	4	50-150	V-A	A	150	8	3	167	1784
9	4	50-150	V-A	A	150	9	1	135	NA
9	4	50-150	V-A	A	150	9	2	133	3279
9	4	50-150	V-A	A	150	9	3	175	2438
9	4	50-150	V-A	A	150	10	1	156	NA
9	4	50-150	V-A	A	150	10	2	167	3386
9	4	50-150	V-A	A	150	10	3	123	3360
9	4	50-150	V-A	A	150	11	1	183	NA
9	4	50-150	V-A	A	150	11	2	155	2758
9	4	50-150	V-A	A	150	11	3	168	2642
9	4	50-150	V-A	A	150	12	1	151	NA
9	4	50-150	V-A	A	150	12	2	287	3674
9	4	50-150	V-A	A	150	12	3	135	3262
9	4	50-150	V-A	A	150	13	1	141	NA
9	4	50-150	V-A	A	150	13	2	155	2978
9	4	50-150	V-A	A	150	13	3	141	3604
9	4	50-150	V-A	A	150	14	1	166	NA
9	4	50-150	V-A	A	150	14	2	165	3388
9	4	50-150	V-A	A	150	14	3	200	2312
9	4	50-150	V-A	A	150	15	1	133	NA
9	4	50-150	V-A	A	150	15	2	150	3481
9	4	50-150	V-A	A	150	15	3	171	3361
10	1	150-50	V-A	V	150	1	1	209	NA
10	1	150-50	V-A	V	150	1	2	203	2455
10	1	150-50	V-A	V	150	1	3	191	3709
10	1	150-50	V-A	V	150	2	1	230	NA
10	1	150-50	V-A	V	150	2	2	231	2472
10	1	150-50	V-A	V	150	2	3	195	2415
10	1	150-50	V-A	V	150	3	1	213	NA
10	1	150-50	V-A	V	150	3	2	185	2664
10	1	150-50	V-A	V	150	3	3	182	2518
10	1	150-50	V-A	V	150	4	1	210	NA
10	1	150-50	V-A	V	150	4	2	202	3303
10	1	150-50	V-A	V	150	4	3	190	2759
10	1	150-50	V-A	V	150	5	1	237	NA
10	1	150-50	V-A	V	150	5	2	181	2635
10	1	150-50	V-A	V	150	5	3	175	2505
10	1	150-50	V-A	V	150	6	1	184	NA
10	1	150-50	V-A	V	150	6	2	249	1795
10	1	150-50	V-A	V	150	6	3	222	2455
10	1	150-50	V-A	V	150	7	1	203	NA
10	1	150-50	V-A	V	150	7	2	447	3535
10	1	150-50	V-A	V	150	7	3	222	2987
10	1	150-50	V-A	V	150	8	1	204	NA
10	1	150-50	V-A	V	150	8	2	211	2538
10	1	150-50	V-A	V	150	8	3	173	3314
10	1	150-50	V-A	V	150	9	1	174	NA
10	1	150-50	V-A	V	150	9	2	222	2159
10	1	150-50	V-A	V	150	9	3	198	1786
10	1	150-50	V-A	V	150	10	1	190	NA
10	1	150-50	V-A	V	150	10	2	172	3354
10	1	150-50	V-A	V	150	10	3	198	2467
10	1	150-50	V-A	V	150	11	1	191	NA
10	1	150-50	V-A	V	150	11	2	NA	1746
10	1	150-50	V-A	V	150	11	3	NA	819
10	1	150-50	V-A	V	150	12	1	187	NA
10	1	150-50	V-A	V	150	12	2	179	2413
10	1	150-50	V-A	V	150	12	3	180	2652
10	1	150-50	V-A	V	150	13	1	184	NA
10	1	150-50	V-A	V	150	13	2	199	2056
10	1	150-50	V-A	V	150	13	3	188	1890
10	1	150-50	V-A	V	150	14	1	199	NA
10	1	150-50	V-A	V	150	14	2	190	2202
10	1	150-50	V-A	V	150	14	3	217	2378
10	1	150-50	V-A	V	150	15	1	211	NA
10	1	150-50	V-A	V	150	15	2	187	2437
10	1	150-50	V-A	V	150	15	3	168	1802
10	2	150-50	V-A	V	50	1	1	193	NA
10	2	150-50	V-A	V	50	1	2	194	2252
10	2	150-50	V-A	V	50	1	3	197	3155
10	2	150-50	V-A	V	50	2	1	186	NA
10	2	150-50	V-A	V	50	2	2	183	2428
10	2	150-50	V-A	V	50	2	3	199	2647
10	2	150-50	V-A	V	50	3	1	181	NA
10	2	150-50	V-A	V	50	3	2	193	3543
10	2	150-50	V-A	V	50	3	3	227	1755
10	2	150-50	V-A	V	50	4	1	220	NA
10	2	150-50	V-A	V	50	4	2	174	2215
10	2	150-50	V-A	V	50	4	3	177	2354
10	2	150-50	V-A	V	50	5	1	183	NA
10	2	150-50	V-A	V	50	5	2	192	3081
10	2	150-50	V-A	V	50	5	3	221	1789
10	2	150-50	V-A	V	50	6	1	194	NA
10	2	150-50	V-A	V	50	6	2	171	2558
10	2	150-50	V-A	V	50	6	3	178	3118
10	2	150-50	V-A	V	50	7	1	202	NA
10	2	150-50	V-A	V	50	7	2	185	2655
10	2	150-50	V-A	V	50	7	3	191	2847
10	2	150-50	V-A	V	50	8	1	233	NA
10	2	150-50	V-A	V	50	8	2	211	1939
10	2	150-50	V-A	V	50	8	3	177	2167
10	2	150-50	V-A	V	50	9	1	194	NA
10	2	150-50	V-A	V	50	9	2	174	2791
10	2	150-50	V-A	V	50	9	3	170	2847
10	2	150-50	V-A	V	50	10	1	185	NA
10	2	150-50	V-A	V	50	10	2	208	2274
10	2	150-50	V-A	V	50	10	3	190	2353
10	2	150-50	V-A	V	50	11	1	177	NA
10	2	150-50	V-A	V	50	11	2	179	2643
10	2	150-50	V-A	V	50	11	3	183	2645
10	2	150-50	V-A	V	50	12	1	182	NA
10	2	150-50	V-A	V	50	12	2	189	1918
10	2	150-50	V-A	V	50	12	3	172	3655
10	2	150-50	V-A	V	50	13	1	177	NA
10	2	150-50	V-A	V	50	13	2	180	2674
10	2	150-50	V-A	V	50	13	3	179	1860
10	2	150-50	V-A	V	50	14	1	186	NA
10	2	150-50	V-A	V	50	14	2	230	1764
10	2	150-50	V-A	V	50	14	3	182	3464
10	2	150-50	V-A	V	50	15	1	193	NA
10	2	150-50	V-A	V	50	15	2	193	2221
10	2	150-50	V-A	V	50	15	3	174	3062
10	3	150-50	V-A	A	150	1	1	211	NA
10	3	150-50	V-A	A	150	1	2	178	1820
10	3	150-50	V-A	A	150	1	3	197	2824
10	3	150-50	V-A	A	150	2	1	198	NA
10	3	150-50	V-A	A	150	2	2	356	2152
10	3	150-50	V-A	A	150	2	3	221	2966
10	3	150-50	V-A	A	150	3	1	198	NA
10	3	150-50	V-A	A	150	3	2	182	3434
10	3	150-50	V-A	A	150	3	3	184	3455
10	3	150-50	V-A	A	150	4	1	245	NA
10	3	150-50	V-A	A	150	4	2	243	2990
10	3	150-50	V-A	A	150	4	3	228	2630
10	3	150-50	V-A	A	150	5	1	185	NA
10	3	150-50	V-A	A	150	5	2	195	3524
10	3	150-50	V-A	A	150	5	3	217	3177
10	3	150-50	V-A	A	150	6	1	227	NA
10	3	150-50	V-A	A	150	6	2	201	2857
10	3	150-50	V-A	A	150	6	3	211	2613
10	3	150-50	V-A	A	150	7	1	197	NA
10	3	150-50	V-A	A	150	7	2	265	1983
10	3	150-50	V-A	A	150	7	3	244	2288
10	3	150-50	V-A	A	150	8	1	211	NA
10	3	150-50	V-A	A	150	8	2	198	3058
10	3	150-50	V-A	A	150	8	3	199	2584
10	3	150-50	V-A	A	150	9	1	232	NA
10	3	150-50	V-A	A	150	9	2	236	3391
10	3	150-50	V-A	A	150	9	3	302	2025
10	3	150-50	V-A	A	150	10	1	196	NA
10	3	150-50	V-A	A	150	10	2	220	3445
10	3	150-50	V-A	A	150	10	3	290	1835
10	3	150-50	V-A	A	150	11	1	270	NA
10	3	150-50	V-A	A	150	11	2	212	3156
10	3	150-50	V-A	A	150	11	3	290	3780
10	3	150-50	V-A	A	150	12	1	213	NA
10	3	150-50	V-A	A	150	12	2	210	2454
10	3	150-50	V-A	A	150	12	3	193	2268
10	3	150-50	V-A	A	150	13	1	198	NA
10	3	150-50	V-A	A	150	13	2	273	2012
10	3	150-50	V-A	A	150	13	3	225	2904
10	3	150-50	V-A	A	150	14	1	216	NA
10	3	150-50	V-A	A	150	14	2	398	3308
10	3	150-50	V-A	A	150	14	3	295	2121
10	3	150-50	V-A	A	150	15	1	215	NA
10	3	150-50	V-A	A	150	15	2	263	2518
10	3	150-50	V-A	A	150	15	3	223	3345
10	4	150-50	V-A	A	50	1	1	144	NA
10	4	150-50	V-A	A	50	1	2	233	2463
10	4	150-50	V-A	A	50	1	3	163	2956
10	4	150-50	V-A	A	50	2	1	251	NA
10	4	150-50	V-A	A	50	2	2	263	1933
10	4	150-50	V-A	A	50	2	3	160	2590
10	4	150-50	V-A	A	50	3	1	195	NA
10	4	150-50	V-A	A	50	3	2	162	3466
10	4	150-50	V-A	A	50	3	3	151	3246
10	4	150-50	V-A	A	50	4	1	186	NA
10	4	150-50	V-A	A	50	4	2	219	3587
10	4	150-50	V-A	A	50	4	3	216	2701
10	4	150-50	V-A	A	50	5	1	199	NA
10	4	150-50	V-A	A	50	5	2	166	2924
10	4	150-50	V-A	A	50	5	3	172	3071
10	4	150-50	V-A	A	50	6	1	186	NA
10	4	150-50	V-A	A	50	6	2	231	1915
10	4	150-50	V-A	A	50	6	3	221	3582
10	4	150-50	V-A	A	50	7	1	286	NA
10	4	150-50	V-A	A	50	7	2	204	2099
10	4	150-50	V-A	A	50	7	3	364	2650
10	4	150-50	V-A	A	50	8	1	186	NA
10	4	150-50	V-A	A	50	8	2	170	2908
10	4	150-50	V-A	A	50	8	3	159	2623
10	4	150-50	V-A	A	50	9	1	202	NA
10	4	150-50	V-A	A	50	9	2	189	3071
10	4	150-50	V-A	A	50	9	3	170	3519
10	4	150-50	V-A	A	50	10	1	190	NA
10	4	150-50	V-A	A	50	10	2	172	3631
10	4	150-50	V-A	A	50	10	3	196	2382
10	4	150-50	V-A	A	50	11	1	198	NA
10	4	150-50	V-A	A	50	11	2	191	3589
10	4	150-50	V-A	A	50	11	3	176	3618
10	4	150-50	V-A	A	50	12	1	199	NA
10	4	150-50	V-A	A	50	12	2	289	2487
10	4	150-50	V-A	A	50	12	3	161	2696
10	4	150-50	V-A	A	50	13	1	202	NA
10	4	150-50	V-A	A	50	13	2	209	3387
10	4	150-50	V-A	A	50	13	3	227	1891
10	4	150-50	V-A	A	50	14	1	207	NA
10	4	150-50	V-A	A	50	14	2	273	3036
10	4	150-50	V-A	A	50	14	3	199	3619
10	4	150-50	V-A	A	50	15	1	406	NA
10	4	150-50	V-A	A	50	15	2	319	2609
10	4	150-50	V-A	A	50	15	3	307	3338
12	1	150-50	A-V	A	150	1	1	157	NA
12	1	150-50	A-V	A	150	1	2	166	2942
12	1	150-50	A-V	A	150	1	3	179	2651
12	1	150-50	A-V	A	150	2	1	162	NA
12	1	150-50	A-V	A	150	2	2	207	2462
12	1	150-50	A-V	A	150	2	3	190	2822
12	1	150-50	A-V	A	150	3	1	162	NA
12	1	150-50	A-V	A	150	3	2	204	2977
12	1	150-50	A-V	A	150	3	3	231	3377
12	1	150-50	A-V	A	150	4	1	194	NA
12	1	150-50	A-V	A	150	4	2	152	2930
12	1	150-50	A-V	A	150	4	3	133	2997
12	1	150-50	A-V	A	150	5	1	177	NA
12	1	150-50	A-V	A	150	5	2	183	3188
12	1	150-50	A-V	A	150	5	3	194	3228
12	1	150-50	A-V	A	150	6	1	179	NA
12	1	150-50	A-V	A	150	6	2	172	2601
12	1	150-50	A-V	A	150	6	3	171	3496
12	1	150-50	A-V	A	150	7	1	172	NA
[truncated: 1,241 more rows]
