# Supplementary material for: Audio-motor but not visuo-motor temporal recalibration speeds up sensory processing
Source: PLoS One. 2017 Dec 7;12(12):e0189242. doi: 10.1371/journal.pone.0189242 (PMC5720774; doi:10.1371/journal.pone.0189242)
Supplement: S1 Dataset — Raw data, processed raw data in which outliers are eliminated, and mean (median) and WSD (QD) of asynchrony and RTs are included. See 'README.txt' for descriptions of each CSV file. (ZIP) [file pone.0189242.s001.zip › raw_rt_outliers_removed.csv]

subject	session	delay.order	modality.order	modality	delay	trial	tap	rt	ioi
1	4	50-150	V-A	A	150	1	1	155	NA
1	4	50-150	V-A	A	150	1	2	177	2617
1	4	50-150	V-A	A	150	1	3	171	1728
1	4	50-150	V-A	A	150	2	1	NA	NA
1	4	50-150	V-A	A	150	2	2	244	2311
1	4	50-150	V-A	A	150	2	3	169	2938
1	4	50-150	V-A	A	150	3	1	161	NA
1	4	50-150	V-A	A	150	3	2	196	2224
1	4	50-150	V-A	A	150	3	3	207	2187
1	4	50-150	V-A	A	150	4	1	172	NA
1	4	50-150	V-A	A	150	4	2	152	2907
1	4	50-150	V-A	A	150	4	3	174	2063
1	4	50-150	V-A	A	150	5	1	170	NA
1	4	50-150	V-A	A	150	5	2	187	2751
1	4	50-150	V-A	A	150	5	3	143	2331
1	4	50-150	V-A	A	150	6	1	162	NA
1	4	50-150	V-A	A	150	6	2	174	2077
1	4	50-150	V-A	A	150	6	3	131	2974
1	4	50-150	V-A	A	150	7	1	155	NA
1	4	50-150	V-A	A	150	7	2	178	3378
1	4	50-150	V-A	A	150	7	3	NA	2783
1	4	50-150	V-A	A	150	8	1	194	NA
1	4	50-150	V-A	A	150	8	2	196	3151
1	4	50-150	V-A	A	150	8	3	176	1874
1	4	50-150	V-A	A	150	9	1	164	NA
1	4	50-150	V-A	A	150	9	2	219	3293
1	4	50-150	V-A	A	150	9	3	NA	1805
1	4	50-150	V-A	A	150	10	1	158	NA
1	4	50-150	V-A	A	150	10	2	175	2914
1	4	50-150	V-A	A	150	10	3	182	2623
1	4	50-150	V-A	A	150	11	1	166	NA
1	4	50-150	V-A	A	150	11	2	162	3450
1	4	50-150	V-A	A	150	11	3	247	2314
1	4	50-150	V-A	A	150	12	1	211	NA
1	4	50-150	V-A	A	150	12	2	204	2055
1	4	50-150	V-A	A	150	12	3	174	2090
1	4	50-150	V-A	A	150	13	1	198	NA
1	4	50-150	V-A	A	150	13	2	183	2184
1	4	50-150	V-A	A	150	13	3	184	1945
1	4	50-150	V-A	A	150	14	1	NA	NA
1	4	50-150	V-A	A	150	14	2	172	3047
1	4	50-150	V-A	A	150	14	3	NA	2108
1	4	50-150	V-A	A	150	15	1	184	NA
1	4	50-150	V-A	A	150	15	2	177	3571
1	4	50-150	V-A	A	150	15	3	NA	2576
1	3	50-150	V-A	A	50	1	1	188	NA
1	3	50-150	V-A	A	50	1	2	150	2647
1	3	50-150	V-A	A	50	1	3	156	3386
1	3	50-150	V-A	A	50	2	1	159	NA
1	3	50-150	V-A	A	50	2	2	NA	3403
1	3	50-150	V-A	A	50	2	3	207	3128
1	3	50-150	V-A	A	50	3	1	190	NA
1	3	50-150	V-A	A	50	3	2	NA	2665
1	3	50-150	V-A	A	50	3	3	149	3084
1	3	50-150	V-A	A	50	4	1	156	NA
1	3	50-150	V-A	A	50	4	2	165	3663
1	3	50-150	V-A	A	50	4	3	172	1829
1	3	50-150	V-A	A	50	5	1	166	NA
1	3	50-150	V-A	A	50	5	2	164	3256
1	3	50-150	V-A	A	50	5	3	245	1876
1	3	50-150	V-A	A	50	6	1	151	NA
1	3	50-150	V-A	A	50	6	2	173	3541
1	3	50-150	V-A	A	50	6	3	170	2800
1	3	50-150	V-A	A	50	7	1	180	NA
1	3	50-150	V-A	A	50	7	2	141	3575
1	3	50-150	V-A	A	50	7	3	158	3503
1	3	50-150	V-A	A	50	8	1	159	NA
1	3	50-150	V-A	A	50	8	2	170	3286
1	3	50-150	V-A	A	50	8	3	208	2771
1	3	50-150	V-A	A	50	9	1	160	NA
1	3	50-150	V-A	A	50	9	2	184	3394
1	3	50-150	V-A	A	50	9	3	178	3378
1	3	50-150	V-A	A	50	10	1	NA	NA
1	3	50-150	V-A	A	50	10	2	NA	1917
1	3	50-150	V-A	A	50	10	3	137	3388
1	3	50-150	V-A	A	50	11	1	172	NA
1	3	50-150	V-A	A	50	11	2	189	2356
1	3	50-150	V-A	A	50	11	3	174	2781
1	3	50-150	V-A	A	50	12	1	186	NA
1	3	50-150	V-A	A	50	12	2	181	3048
1	3	50-150	V-A	A	50	12	3	217	2072
1	3	50-150	V-A	A	50	13	1	191	NA
1	3	50-150	V-A	A	50	13	2	239	2354
1	3	50-150	V-A	A	50	13	3	151	2957
1	3	50-150	V-A	A	50	14	1	176	NA
1	3	50-150	V-A	A	50	14	2	163	3123
1	3	50-150	V-A	A	50	14	3	NA	2303
1	3	50-150	V-A	A	50	15	1	186	NA
1	3	50-150	V-A	A	50	15	2	NA	2199
1	3	50-150	V-A	A	50	15	3	226	2600
1	2	50-150	V-A	V	150	1	1	168	NA
1	2	50-150	V-A	V	150	1	2	NA	3095
1	2	50-150	V-A	V	150	1	3	186	3026
1	2	50-150	V-A	V	150	2	1	190	NA
1	2	50-150	V-A	V	150	2	2	179	3150
1	2	50-150	V-A	V	150	2	3	237	1829
1	2	50-150	V-A	V	150	3	1	177	NA
1	2	50-150	V-A	V	150	3	2	247	1851
1	2	50-150	V-A	V	150	3	3	161	2435
1	2	50-150	V-A	V	150	4	1	182	NA
1	2	50-150	V-A	V	150	4	2	190	2949
1	2	50-150	V-A	V	150	4	3	NA	2050
1	2	50-150	V-A	V	150	5	1	180	NA
1	2	50-150	V-A	V	150	5	2	182	2823
1	2	50-150	V-A	V	150	5	3	190	2989
1	2	50-150	V-A	V	150	6	1	196	NA
1	2	50-150	V-A	V	150	6	2	197	2532
1	2	50-150	V-A	V	150	6	3	190	2394
1	2	50-150	V-A	V	150	7	1	240	NA
1	2	50-150	V-A	V	150	7	2	174	3386
1	2	50-150	V-A	V	150	7	3	216	1822
1	2	50-150	V-A	V	150	8	1	209	NA
1	2	50-150	V-A	V	150	8	2	195	3458
1	2	50-150	V-A	V	150	8	3	166	2602
1	2	50-150	V-A	V	150	9	1	183	NA
1	2	50-150	V-A	V	150	9	2	182	3440
1	2	50-150	V-A	V	150	9	3	179	3679
1	2	50-150	V-A	V	150	10	1	NA	NA
1	2	50-150	V-A	V	150	10	2	205	2168
1	2	50-150	V-A	V	150	10	3	203	1888
1	2	50-150	V-A	V	150	11	1	182	NA
1	2	50-150	V-A	V	150	11	2	NA	2716
1	2	50-150	V-A	V	150	11	3	188	2422
1	2	50-150	V-A	V	150	12	1	193	NA
1	2	50-150	V-A	V	150	12	2	201	2128
1	2	50-150	V-A	V	150	12	3	168	2268
1	2	50-150	V-A	V	150	13	1	246	NA
1	2	50-150	V-A	V	150	13	2	159	3535
1	2	50-150	V-A	V	150	13	3	155	3387
1	2	50-150	V-A	V	150	14	1	185	NA
1	2	50-150	V-A	V	150	14	2	186	2612
1	2	50-150	V-A	V	150	14	3	215	2460
1	2	50-150	V-A	V	150	15	1	220	NA
1	2	50-150	V-A	V	150	15	2	199	1890
1	2	50-150	V-A	V	150	15	3	207	1999
1	1	50-150	V-A	V	50	1	1	205	NA
1	1	50-150	V-A	V	50	1	2	185	3261
1	1	50-150	V-A	V	50	1	3	177	3694
1	1	50-150	V-A	V	50	2	1	263	NA
1	1	50-150	V-A	V	50	2	2	201	3410
1	1	50-150	V-A	V	50	2	3	200	2059
1	1	50-150	V-A	V	50	3	1	NA	NA
1	1	50-150	V-A	V	50	3	2	191	2112
1	1	50-150	V-A	V	50	3	3	178	3408
1	1	50-150	V-A	V	50	4	1	224	NA
1	1	50-150	V-A	V	50	4	2	203	2950
1	1	50-150	V-A	V	50	4	3	190	1858
1	1	50-150	V-A	V	50	5	1	186	NA
1	1	50-150	V-A	V	50	5	2	205	2950
1	1	50-150	V-A	V	50	5	3	NA	2174
1	1	50-150	V-A	V	50	6	1	212	NA
1	1	50-150	V-A	V	50	6	2	227	2936
1	1	50-150	V-A	V	50	6	3	197	2721
1	1	50-150	V-A	V	50	7	1	254	NA
1	1	50-150	V-A	V	50	7	2	199	3186
1	1	50-150	V-A	V	50	7	3	217	2289
1	1	50-150	V-A	V	50	8	1	NA	NA
1	1	50-150	V-A	V	50	8	2	173	NA
1	1	50-150	V-A	V	50	8	3	173	2171
1	1	50-150	V-A	V	50	9	1	190	NA
1	1	50-150	V-A	V	50	9	2	169	2180
1	1	50-150	V-A	V	50	9	3	170	2021
1	1	50-150	V-A	V	50	10	1	NA	NA
1	1	50-150	V-A	V	50	10	2	198	2404
1	1	50-150	V-A	V	50	10	3	206	2169
1	1	50-150	V-A	V	50	11	1	191	NA
1	1	50-150	V-A	V	50	11	2	216	2396
1	1	50-150	V-A	V	50	11	3	173	3328
1	1	50-150	V-A	V	50	12	1	175	NA
1	1	50-150	V-A	V	50	12	2	197	2553
1	1	50-150	V-A	V	50	12	3	188	1952
1	1	50-150	V-A	V	50	13	1	190	NA
1	1	50-150	V-A	V	50	13	2	230	2231
1	1	50-150	V-A	V	50	13	3	174	3456
1	1	50-150	V-A	V	50	14	1	227	NA
1	1	50-150	V-A	V	50	14	2	180	3665
1	1	50-150	V-A	V	50	14	3	NA	2605
1	1	50-150	V-A	V	50	15	1	199	NA
1	1	50-150	V-A	V	50	15	2	176	3649
1	1	50-150	V-A	V	50	15	3	214	3679
10	3	150-50	V-A	A	150	1	1	211	NA
10	3	150-50	V-A	A	150	1	2	178	1820
10	3	150-50	V-A	A	150	1	3	197	2824
10	3	150-50	V-A	A	150	2	1	198	NA
10	3	150-50	V-A	A	150	2	2	NA	2152
10	3	150-50	V-A	A	150	2	3	221	2966
10	3	150-50	V-A	A	150	3	1	198	NA
10	3	150-50	V-A	A	150	3	2	182	3434
10	3	150-50	V-A	A	150	3	3	184	3455
10	3	150-50	V-A	A	150	4	1	245	NA
10	3	150-50	V-A	A	150	4	2	243	2990
10	3	150-50	V-A	A	150	4	3	228	2630
10	3	150-50	V-A	A	150	5	1	185	NA
10	3	150-50	V-A	A	150	5	2	195	3524
10	3	150-50	V-A	A	150	5	3	217	3177
10	3	150-50	V-A	A	150	6	1	227	NA
10	3	150-50	V-A	A	150	6	2	201	2857
10	3	150-50	V-A	A	150	6	3	211	2613
10	3	150-50	V-A	A	150	7	1	197	NA
10	3	150-50	V-A	A	150	7	2	265	1983
10	3	150-50	V-A	A	150	7	3	244	2288
10	3	150-50	V-A	A	150	8	1	211	NA
10	3	150-50	V-A	A	150	8	2	198	3058
10	3	150-50	V-A	A	150	8	3	199	2584
10	3	150-50	V-A	A	150	9	1	232	NA
10	3	150-50	V-A	A	150	9	2	236	3391
10	3	150-50	V-A	A	150	9	3	302	2025
10	3	150-50	V-A	A	150	10	1	196	NA
10	3	150-50	V-A	A	150	10	2	220	3445
10	3	150-50	V-A	A	150	10	3	290	1835
10	3	150-50	V-A	A	150	11	1	270	NA
10	3	150-50	V-A	A	150	11	2	212	3156
10	3	150-50	V-A	A	150	11	3	290	3780
10	3	150-50	V-A	A	150	12	1	213	NA
10	3	150-50	V-A	A	150	12	2	210	2454
10	3	150-50	V-A	A	150	12	3	193	2268
10	3	150-50	V-A	A	150	13	1	198	NA
10	3	150-50	V-A	A	150	13	2	273	2012
10	3	150-50	V-A	A	150	13	3	225	2904
10	3	150-50	V-A	A	150	14	1	216	NA
10	3	150-50	V-A	A	150	14	2	NA	3308
10	3	150-50	V-A	A	150	14	3	295	2121
10	3	150-50	V-A	A	150	15	1	215	NA
10	3	150-50	V-A	A	150	15	2	263	2518
10	3	150-50	V-A	A	150	15	3	223	3345
10	4	150-50	V-A	A	50	1	1	144	NA
10	4	150-50	V-A	A	50	1	2	233	2463
10	4	150-50	V-A	A	50	1	3	163	2956
10	4	150-50	V-A	A	50	2	1	251	NA
10	4	150-50	V-A	A	50	2	2	263	1933
10	4	150-50	V-A	A	50	2	3	160	2590
10	4	150-50	V-A	A	50	3	1	195	NA
10	4	150-50	V-A	A	50	3	2	162	3466
10	4	150-50	V-A	A	50	3	3	151	3246
10	4	150-50	V-A	A	50	4	1	186	NA
10	4	150-50	V-A	A	50	4	2	219	3587
10	4	150-50	V-A	A	50	4	3	216	2701
10	4	150-50	V-A	A	50	5	1	199	NA
10	4	150-50	V-A	A	50	5	2	166	2924
10	4	150-50	V-A	A	50	5	3	172	3071
10	4	150-50	V-A	A	50	6	1	186	NA
10	4	150-50	V-A	A	50	6	2	231	1915
10	4	150-50	V-A	A	50	6	3	221	3582
10	4	150-50	V-A	A	50	7	1	286	NA
10	4	150-50	V-A	A	50	7	2	204	2099
10	4	150-50	V-A	A	50	7	3	NA	2650
10	4	150-50	V-A	A	50	8	1	186	NA
10	4	150-50	V-A	A	50	8	2	170	2908
10	4	150-50	V-A	A	50	8	3	159	2623
10	4	150-50	V-A	A	50	9	1	202	NA
10	4	150-50	V-A	A	50	9	2	189	3071
10	4	150-50	V-A	A	50	9	3	170	3519
10	4	150-50	V-A	A	50	10	1	190	NA
10	4	150-50	V-A	A	50	10	2	172	3631
10	4	150-50	V-A	A	50	10	3	196	2382
10	4	150-50	V-A	A	50	11	1	198	NA
10	4	150-50	V-A	A	50	11	2	191	3589
10	4	150-50	V-A	A	50	11	3	176	3618
10	4	150-50	V-A	A	50	12	1	199	NA
10	4	150-50	V-A	A	50	12	2	289	2487
10	4	150-50	V-A	A	50	12	3	161	2696
10	4	150-50	V-A	A	50	13	1	202	NA
10	4	150-50	V-A	A	50	13	2	209	3387
10	4	150-50	V-A	A	50	13	3	227	1891
10	4	150-50	V-A	A	50	14	1	207	NA
10	4	150-50	V-A	A	50	14	2	273	3036
10	4	150-50	V-A	A	50	14	3	199	3619
10	4	150-50	V-A	A	50	15	1	NA	NA
10	4	150-50	V-A	A	50	15	2	NA	2609
10	4	150-50	V-A	A	50	15	3	307	3338
10	1	150-50	V-A	V	150	1	1	209	NA
10	1	150-50	V-A	V	150	1	2	203	2455
10	1	150-50	V-A	V	150	1	3	191	3709
10	1	150-50	V-A	V	150	2	1	230	NA
10	1	150-50	V-A	V	150	2	2	231	2472
10	1	150-50	V-A	V	150	2	3	195	2415
10	1	150-50	V-A	V	150	3	1	213	NA
10	1	150-50	V-A	V	150	3	2	185	2664
10	1	150-50	V-A	V	150	3	3	182	2518
10	1	150-50	V-A	V	150	4	1	210	NA
10	1	150-50	V-A	V	150	4	2	202	3303
10	1	150-50	V-A	V	150	4	3	190	2759
10	1	150-50	V-A	V	150	5	1	237	NA
10	1	150-50	V-A	V	150	5	2	181	2635
10	1	150-50	V-A	V	150	5	3	175	2505
10	1	150-50	V-A	V	150	6	1	184	NA
10	1	150-50	V-A	V	150	6	2	249	1795
10	1	150-50	V-A	V	150	6	3	222	2455
10	1	150-50	V-A	V	150	7	1	203	NA
10	1	150-50	V-A	V	150	7	2	NA	3535
10	1	150-50	V-A	V	150	7	3	222	2987
10	1	150-50	V-A	V	150	8	1	204	NA
10	1	150-50	V-A	V	150	8	2	211	2538
10	1	150-50	V-A	V	150	8	3	173	3314
10	1	150-50	V-A	V	150	9	1	174	NA
10	1	150-50	V-A	V	150	9	2	222	2159
10	1	150-50	V-A	V	150	9	3	198	1786
10	1	150-50	V-A	V	150	10	1	190	NA
10	1	150-50	V-A	V	150	10	2	172	3354
10	1	150-50	V-A	V	150	10	3	198	2467
10	1	150-50	V-A	V	150	11	1	191	NA
10	1	150-50	V-A	V	150	11	2	NA	1746
10	1	150-50	V-A	V	150	11	3	NA	819
10	1	150-50	V-A	V	150	12	1	187	NA
10	1	150-50	V-A	V	150	12	2	179	2413
10	1	150-50	V-A	V	150	12	3	180	2652
10	1	150-50	V-A	V	150	13	1	184	NA
10	1	150-50	V-A	V	150	13	2	199	2056
10	1	150-50	V-A	V	150	13	3	188	1890
10	1	150-50	V-A	V	150	14	1	199	NA
10	1	150-50	V-A	V	150	14	2	190	2202
10	1	150-50	V-A	V	150	14	3	217	2378
10	1	150-50	V-A	V	150	15	1	211	NA
10	1	150-50	V-A	V	150	15	2	187	2437
10	1	150-50	V-A	V	150	15	3	168	1802
10	2	150-50	V-A	V	50	1	1	193	NA
10	2	150-50	V-A	V	50	1	2	194	2252
10	2	150-50	V-A	V	50	1	3	197	3155
10	2	150-50	V-A	V	50	2	1	186	NA
10	2	150-50	V-A	V	50	2	2	183	2428
10	2	150-50	V-A	V	50	2	3	199	2647
10	2	150-50	V-A	V	50	3	1	181	NA
10	2	150-50	V-A	V	50	3	2	193	3543
10	2	150-50	V-A	V	50	3	3	NA	1755
10	2	150-50	V-A	V	50	4	1	NA	NA
10	2	150-50	V-A	V	50	4	2	174	2215
10	2	150-50	V-A	V	50	4	3	177	2354
10	2	150-50	V-A	V	50	5	1	183	NA
10	2	150-50	V-A	V	50	5	2	192	3081
10	2	150-50	V-A	V	50	5	3	NA	1789
10	2	150-50	V-A	V	50	6	1	194	NA
10	2	150-50	V-A	V	50	6	2	171	2558
10	2	150-50	V-A	V	50	6	3	178	3118
10	2	150-50	V-A	V	50	7	1	202	NA
10	2	150-50	V-A	V	50	7	2	185	2655
10	2	150-50	V-A	V	50	7	3	191	2847
10	2	150-50	V-A	V	50	8	1	NA	NA
10	2	150-50	V-A	V	50	8	2	211	1939
10	2	150-50	V-A	V	50	8	3	177	2167
10	2	150-50	V-A	V	50	9	1	194	NA
10	2	150-50	V-A	V	50	9	2	174	2791
10	2	150-50	V-A	V	50	9	3	170	2847
10	2	150-50	V-A	V	50	10	1	185	NA
10	2	150-50	V-A	V	50	10	2	208	2274
10	2	150-50	V-A	V	50	10	3	190	2353
10	2	150-50	V-A	V	50	11	1	177	NA
10	2	150-50	V-A	V	50	11	2	179	2643
10	2	150-50	V-A	V	50	11	3	183	2645
10	2	150-50	V-A	V	50	12	1	182	NA
10	2	150-50	V-A	V	50	12	2	189	1918
10	2	150-50	V-A	V	50	12	3	172	3655
10	2	150-50	V-A	V	50	13	1	177	NA
10	2	150-50	V-A	V	50	13	2	180	2674
10	2	150-50	V-A	V	50	13	3	179	1860
10	2	150-50	V-A	V	50	14	1	186	NA
10	2	150-50	V-A	V	50	14	2	NA	1764
10	2	150-50	V-A	V	50	14	3	182	3464
10	2	150-50	V-A	V	50	15	1	193	NA
10	2	150-50	V-A	V	50	15	2	193	2221
10	2	150-50	V-A	V	50	15	3	174	3062
11	2	50-150	A-V	A	150	1	1	167	NA
11	2	50-150	A-V	A	150	1	2	151	3391
11	2	50-150	A-V	A	150	1	3	193	1952
11	2	50-150	A-V	A	150	2	1	190	NA
11	2	50-150	A-V	A	150	2	2	137	3041
11	2	50-150	A-V	A	150	2	3	174	2147
11	2	50-150	A-V	A	150	3	1	146	NA
11	2	50-150	A-V	A	150	3	2	180	2145
11	2	50-150	A-V	A	150	3	3	141	3310
11	2	50-150	A-V	A	150	4	1	165	NA
11	2	50-150	A-V	A	150	4	2	144	1877
11	2	50-150	A-V	A	150	4	3	133	2217
11	2	50-150	A-V	A	150	5	1	153	NA
11	2	50-150	A-V	A	150	5	2	173	3461
11	2	50-150	A-V	A	150	5	3	173	3040
11	2	50-150	A-V	A	150	6	1	192	NA
11	2	50-150	A-V	A	150	6	2	150	3666
11	2	50-150	A-V	A	150	6	3	NA	2255
11	2	50-150	A-V	A	150	7	1	124	NA
11	2	50-150	A-V	A	150	7	2	173	2424
11	2	50-150	A-V	A	150	7	3	140	3406
11	2	50-150	A-V	A	150	8	1	181	NA
11	2	50-150	A-V	A	150	8	2	140	3533
11	2	50-150	A-V	A	150	8	3	179	2572
11	2	50-150	A-V	A	150	9	1	119	NA
11	2	50-150	A-V	A	150	9	2	168	2746
11	2	50-150	A-V	A	150	9	3	166	1712
11	2	50-150	A-V	A	150	10	1	161	NA
11	2	50-150	A-V	A	150	10	2	186	3606
11	2	50-150	A-V	A	150	10	3	163	1967
11	2	50-150	A-V	A	150	11	1	168	NA
11	2	50-150	A-V	A	150	11	2	146	3582
11	2	50-150	A-V	A	150	11	3	223	2278
11	2	50-150	A-V	A	150	12	1	172	NA
11	2	50-150	A-V	A	150	12	2	144	3491
11	2	50-150	A-V	A	150	12	3	140	3563
11	2	50-150	A-V	A	150	13	1	209	NA
11	2	50-150	A-V	A	150	13	2	154	3273
11	2	50-150	A-V	A	150	13	3	167	2198
11	2	50-150	A-V	A	150	14	1	148	NA
11	2	50-150	A-V	A	150	14	2	173	2960
11	2	50-150	A-V	A	150	14	3	144	2048
11	2	50-150	A-V	A	150	15	1	126	NA
11	2	50-150	A-V	A	150	15	2	187	2822
11	2	50-150	A-V	A	150	15	3	NA	1833
11	1	50-150	A-V	A	50	1	1	149	NA
11	1	50-150	A-V	A	50	1	2	153	3484
11	1	50-150	A-V	A	50	1	3	226	2957
11	1	50-150	A-V	A	50	2	1	191	NA
11	1	50-150	A-V	A	50	2	2	NA	2272
11	1	50-150	A-V	A	50	2	3	NA	1340
11	1	50-150	A-V	A	50	3	1	155	NA
11	1	50-150	A-V	A	50	3	2	160	3565
11	1	50-150	A-V	A	50	3	3	252	2475
11	1	50-150	A-V	A	50	4	1	169	NA
11	1	50-150	A-V	A	50	4	2	NA	2479
11	1	50-150	A-V	A	50	4	3	131	3030
11	1	50-150	A-V	A	50	5	1	189	NA
11	1	50-150	A-V	A	50	5	2	138	3429
11	1	50-150	A-V	A	50	5	3	NA	1971
11	1	50-150	A-V	A	50	6	1	146	NA
11	1	50-150	A-V	A	50	6	2	190	2646
11	1	50-150	A-V	A	50	6	3	152	3403
11	1	50-150	A-V	A	50	7	1	192	NA
11	1	50-150	A-V	A	50	7	2	150	2495
11	1	50-150	A-V	A	50	7	3	164	1993
11	1	50-150	A-V	A	50	8	1	168	NA
11	1	50-150	A-V	A	50	8	2	168	2846
11	1	50-150	A-V	A	50	8	3	167	2335
11	1	50-150	A-V	A	50	9	1	210	NA
11	1	50-150	A-V	A	50	9	2	201	2605
11	1	50-150	A-V	A	50	9	3	206	2673
11	1	50-150	A-V	A	50	10	1	207	NA
11	1	50-150	A-V	A	50	10	2	NA	2123
11	1	50-150	A-V	A	50	10	3	150	3450
11	1	50-150	A-V	A	50	11	1	205	NA
11	1	50-150	A-V	A	50	11	2	213	2949
11	1	50-150	A-V	A	50	11	3	213	2065
11	1	50-150	A-V	A	50	12	1	163	NA
11	1	50-150	A-V	A	50	12	2	224	2203
11	1	50-150	A-V	A	50	12	3	166	2624
11	1	50-150	A-V	A	50	13	1	181	NA
11	1	50-150	A-V	A	50	13	2	235	1772
11	1	50-150	A-V	A	50	13	3	165	2024
11	1	50-150	A-V	A	50	14	1	164	NA
11	1	50-150	A-V	A	50	14	2	203	2085
11	1	50-150	A-V	A	50	14	3	185	1726
11	1	50-150	A-V	A	50	15	1	148	NA
11	1	50-150	A-V	A	50	15	2	245	2028
11	1	50-150	A-V	A	50	15	3	142	2756
11	4	50-150	A-V	V	150	1	1	187	NA
11	4	50-150	A-V	V	150	1	2	175	1909
11	4	50-150	A-V	V	150	1	3	NA	1719
11	4	50-150	A-V	V	150	2	1	158	NA
11	4	50-150	A-V	V	150	2	2	156	2979
11	4	50-150	A-V	V	150	2	3	187	2002
11	4	50-150	A-V	V	150	3	1	168	NA
11	4	50-150	A-V	V	150	3	2	148	3221
11	4	50-150	A-V	V	150	3	3	141	1694
11	4	50-150	A-V	V	150	4	1	175	NA
11	4	50-150	A-V	V	150	4	2	165	3512
11	4	50-150	A-V	V	150	4	3	173	3479
11	4	50-150	A-V	V	150	5	1	172	NA
11	4	50-150	A-V	V	150	5	2	172	3461
11	4	50-150	A-V	V	150	5	3	166	2895
11	4	50-150	A-V	V	150	6	1	156	NA
11	4	50-150	A-V	V	150	6	2	169	2163
11	4	50-150	A-V	V	150	6	3	148	3651
11	4	50-150	A-V	V	150	7	1	165	NA
11	4	50-150	A-V	V	150	7	2	159	3485
11	4	50-150	A-V	V	150	7	3	176	3439
11	4	50-150	A-V	V	150	8	1	188	NA
11	4	50-150	A-V	V	150	8	2	185	2878
11	4	50-150	A-V	V	150	8	3	161	3578
11	4	50-150	A-V	V	150	9	1	166	NA
11	4	50-150	A-V	V	150	9	2	172	2437
11	4	50-150	A-V	V	150	9	3	157	2356
11	4	50-150	A-V	V	150	10	1	202	NA
11	4	50-150	A-V	V	150	10	2	166	3445
11	4	50-150	A-V	V	150	10	3	NA	2099
11	4	50-150	A-V	V	150	11	1	177	NA
11	4	50-150	A-V	V	150	11	2	185	3370
11	4	50-150	A-V	V	150	11	3	167	2633
11	4	50-150	A-V	V	150	12	1	188	NA
11	4	50-150	A-V	V	150	12	2	171	2264
11	4	50-150	A-V	V	150	12	3	187	2076
11	4	50-150	A-V	V	150	13	1	218	NA
11	4	50-150	A-V	V	150	13	2	188	2961
11	4	50-150	A-V	V	150	13	3	153	3156
11	4	50-150	A-V	V	150	14	1	190	NA
11	4	50-150	A-V	V	150	14	2	NA	3192
11	4	50-150	A-V	V	150	14	3	NA	2205
11	4	50-150	A-V	V	150	15	1	198	NA
11	4	50-150	A-V	V	150	15	2	190	3613
11	4	50-150	A-V	V	150	15	3	188	1989
11	3	50-150	A-V	V	50	1	1	194	NA
11	3	50-150	A-V	V	50	1	2	185	3222
11	3	50-150	A-V	V	50	1	3	159	2575
11	3	50-150	A-V	V	50	2	1	176	NA
11	3	50-150	A-V	V	50	2	2	183	2938
11	3	50-150	A-V	V	50	2	3	180	3579
11	3	50-150	A-V	V	50	3	1	228	NA
11	3	50-150	A-V	V	50	3	2	184	2908
11	3	50-150	A-V	V	50	3	3	167	3344
11	3	50-150	A-V	V	50	4	1	182	NA
11	3	50-150	A-V	V	50	4	2	202	3481
11	3	50-150	A-V	V	50	4	3	187	2596
11	3	50-150	A-V	V	50	5	1	229	NA
11	3	50-150	A-V	V	50	5	2	NA	NA
11	3	50-150	A-V	V	50	5	3	170	3943
11	3	50-150	A-V	V	50	6	1	196	NA
11	3	50-150	A-V	V	50	6	2	241	1836
11	3	50-150	A-V	V	50	6	3	172	2842
11	3	50-150	A-V	V	50	7	1	180	NA
11	3	50-150	A-V	V	50	7	2	188	2889
11	3	50-150	A-V	V	50	7	3	183	3307
11	3	50-150	A-V	V	50	8	1	205	NA
11	3	50-150	A-V	V	50	8	2	203	2389
11	3	50-150	A-V	V	50	8	3	166	3645
11	3	50-150	A-V	V	50	9	1	207	NA
11	3	50-150	A-V	V	50	9	2	159	3604
11	3	50-150	A-V	V	50	9	3	207	1969
11	3	50-150	A-V	V	50	10	1	171	NA
11	3	50-150	A-V	V	50	10	2	NA	2024
11	3	50-150	A-V	V	50	10	3	170	3408
11	3	50-150	A-V	V	50	11	1	NA	NA
11	3	50-150	A-V	V	50	11	2	148	1722
11	3	50-150	A-V	V	50	11	3	164	2977
11	3	50-150	A-V	V	50	12	1	170	NA
11	3	50-150	A-V	V	50	12	2	156	1807
11	3	50-150	A-V	V	50	12	3	159	2494
11	3	50-150	A-V	V	50	13	1	185	NA
11	3	50-150	A-V	V	50	13	2	191	3058
11	3	50-150	A-V	V	50	13	3	196	2496
11	3	50-150	A-V	V	50	14	1	225	NA
11	3	50-150	A-V	V	50	14	2	183	3210
11	3	50-150	A-V	V	50	14	3	177	2845
11	3	50-150	A-V	V	50	15	1	244	NA
11	3	50-150	A-V	V	50	15	2	165	1762
11	3	50-150	A-V	V	50	15	3	177	2343
12	1	150-50	A-V	A	150	1	1	157	NA
12	1	150-50	A-V	A	150	1	2	166	2942
12	1	150-50	A-V	A	150	1	3	179	2651
12	1	150-50	A-V	A	150	2	1	162	NA
12	1	150-50	A-V	A	150	2	2	207	2462
12	1	150-50	A-V	A	150	2	3	190	2822
12	1	150-50	A-V	A	150	3	1	162	NA
12	1	150-50	A-V	A	150	3	2	204	2977
12	1	150-50	A-V	A	150	3	3	231	3377
12	1	150-50	A-V	A	150	4	1	194	NA
12	1	150-50	A-V	A	150	4	2	152	2930
12	1	150-50	A-V	A	150	4	3	133	2997
12	1	150-50	A-V	A	150	5	1	177	NA
12	1	150-50	A-V	A	150	5	2	183	3188
12	1	150-50	A-V	A	150	5	3	194	3228
12	1	150-50	A-V	A	150	6	1	179	NA
12	1	150-50	A-V	A	150	6	2	172	2601
12	1	150-50	A-V	A	150	6	3	171	3496
12	1	150-50	A-V	A	150	7	1	172	NA
12	1	150-50	A-V	A	150	7	2	NA	2375
12	1	150-50	A-V	A	150	7	3	163	2626
12	1	150-50	A-V	A	150	8	1	196	NA
12	1	150-50	A-V	A	150	8	2	240	1785
12	1	150-50	A-V	A	150	8	3	175	2373
12	1	150-50	A-V	A	150	9	1	164	NA
12	1	150-50	A-V	A	150	9	2	173	2720
12	1	150-50	A-V	A	150	9	3	198	2920
12	1	150-50	A-V	A	150	10	1	206	NA
12	1	150-50	A-V	A	150	10	2	152	3278
12	1	150-50	A-V	A	150	10	3	NA	1966
12	1	150-50	A-V	A	150	11	1	237	NA
12	1	150-50	A-V	A	150	11	2	184	2155
12	1	150-50	A-V	A	150	11	3	178	2630
12	1	150-50	A-V	A	150	12	1	192	NA
12	1	150-50	A-V	A	150	12	2	166	3475
12	1	150-50	A-V	A	150	12	3	194	2079
12	1	150-50	A-V	A	150	13	1	185	NA
12	1	150-50	A-V	A	150	13	2	202	2400
12	1	150-50	A-V	A	150	13	3	186	2212
12	1	150-50	A-V	A	150	14	1	186	NA
12	1	150-50	A-V	A	150	14	2	142	3256
12	1	150-50	A-V	A	150	14	3	NA	2590
12	1	150-50	A-V	A	150	15	1	149	NA
12	1	150-50	A-V	A	150	15	2	218	1740
12	1	150-50	A-V	A	150	15	3	157	2584
12	2	150-50	A-V	A	50	1	1	161	NA
12	2	150-50	A-V	A	50	1	2	148	3643
12	2	150-50	A-V	A	50	1	3	312	2447
12	2	150-50	A-V	A	50	2	1	175	NA
12	2	150-50	A-V	A	50	2	2	170	3381
12	2	150-50	A-V	A	50	2	3	204	2570
12	2	150-50	A-V	A	50	3	1	212	NA
12	2	150-50	A-V	A	50	3	2	193	2203
12	2	150-50	A-V	A	50	3	3	174	3332
12	2	150-50	A-V	A	50	4	1	NA	NA
12	2	150-50	A-V	A	50	4	2	176	2256
12	2	150-50	A-V	A	50	4	3	296	1961
12	2	150-50	A-V	A	50	5	1	204	NA
12	2	150-50	A-V	A	50	5	2	306	2470
12	2	150-50	A-V	A	50	5	3	159	3311
12	2	150-50	A-V	A	50	6	1	NA	NA
12	2	150-50	A-V	A	50	6	2	175	2075
12	2	150-50	A-V	A	50	6	3	172	3689
12	2	150-50	A-V	A	50	7	1	176	NA
12	2	150-50	A-V	A	50	7	2	216	3619
12	2	150-50	A-V	A	50	7	3	174	2866
12	2	150-50	A-V	A	50	8	1	NA	NA
12	2	150-50	A-V	A	50	8	2	177	3657
12	2	150-50	A-V	A	50	8	3	165	2868
12	2	150-50	A-V	A	50	9	1	188	NA
12	2	150-50	A-V	A	50	9	2	163	3623
12	2	150-50	A-V	A	50	9	3	NA	2057
12	2	150-50	A-V	A	50	10	1	215	NA
12	2	150-50	A-V	A	50	10	2	219	2340
12	2	150-50	A-V	A	50	10	3	176	2535
12	2	150-50	A-V	A	50	11	1	227	NA
12	2	150-50	A-V	A	50	11	2	169	2727
12	2	150-50	A-V	A	50	11	3	179	2641
12	2	150-50	A-V	A	50	12	1	310	NA
12	2	150-50	A-V	A	50	12	2	168	1828
12	2	150-50	A-V	A	50	12	3	NA	2557
12	2	150-50	A-V	A	50	13	1	234	NA
12	2	150-50	A-V	A	50	13	2	247	3230
12	2	150-50	A-V	A	50	13	3	305	2183
12	2	150-50	A-V	A	50	14	1	299	NA
12	2	150-50	A-V	A	50	14	2	226	3329
12	2	150-50	A-V	A	50	14	3	171	3516
12	2	150-50	A-V	A	50	15	1	174	NA
12	2	150-50	A-V	A	50	15	2	162	2908
12	2	150-50	A-V	A	50	15	3	151	3053
12	3	150-50	A-V	V	150	1	1	201	NA
12	3	150-50	A-V	V	150	1	2	204	2574
12	3	150-50	A-V	V	150	1	3	206	2763
12	3	150-50	A-V	V	150	2	1	188	NA
12	3	150-50	A-V	V	150	2	2	NA	2239
12	3	150-50	A-V	V	150	2	3	NA	2592
12	3	150-50	A-V	V	150	3	1	NA	NA
12	3	150-50	A-V	V	150	3	2	177	3279
12	3	150-50	A-V	V	150	3	3	185	2359
12	3	150-50	A-V	V	150	4	1	171	NA
12	3	150-50	A-V	V	150	4	2	189	3380
12	3	150-50	A-V	V	150	4	3	184	1995
12	3	150-50	A-V	V	150	5	1	185	NA
12	3	150-50	A-V	V	150	5	2	NA	2030
12	3	150-50	A-V	V	150	5	3	180	2497
12	3	150-50	A-V	V	150	6	1	200	NA
12	3	150-50	A-V	V	150	6	2	192	3213
12	3	150-50	A-V	V	150	6	3	178	3608
12	3	150-50	A-V	V	150	7	1	189	NA
12	3	150-50	A-V	V	150	7	2	207	3090
12	3	150-50	A-V	V	150	7	3	193	3387
12	3	150-50	A-V	V	150	8	1	NA	NA
12	3	150-50	A-V	V	150	8	2	198	2795
12	3	150-50	A-V	V	150	8	3	194	2818
12	3	150-50	A-V	V	150	9	1	201	NA
12	3	150-50	A-V	V	150	9	2	192	2322
12	3	150-50	A-V	V	150	9	3	187	2146
12	3	150-50	A-V	V	150	10	1	189	NA
12	3	150-50	A-V	V	150	10	2	212	2864
12	3	150-50	A-V	V	150	10	3	172	2371
12	3	150-50	A-V	V	150	11	1	181	NA
12	3	150-50	A-V	V	150	11	2	NA	2396
12	3	150-50	A-V	V	150	11	3	168	3333
12	3	150-50	A-V	V	150	12	1	190	NA
12	3	150-50	A-V	V	150	12	2	170	3652
12	3	150-50	A-V	V	150	12	3	178	3349
12	3	150-50	A-V	V	150	13	1	211	NA
12	3	150-50	A-V	V	150	13	2	199	2709
12	3	150-50	A-V	V	150	13	3	155	2167
12	3	150-50	A-V	V	150	14	1	195	NA
12	3	150-50	A-V	V	150	14	2	170	3297
12	3	150-50	A-V	V	150	14	3	153	3024
12	3	150-50	A-V	V	150	15	1	191	NA
12	3	150-50	A-V	V	150	15	2	210	1819
12	3	150-50	A-V	V	150	15	3	187	3069
12	4	150-50	A-V	V	50	1	1	185	NA
12	4	150-50	A-V	V	50	1	2	222	2408
12	4	150-50	A-V	V	50	1	3	159	2468
12	4	150-50	A-V	V	50	2	1	186	NA
12	4	150-50	A-V	V	50	2	2	NA	2798
12	4	150-50	A-V	V	50	2	3	179	3137
12	4	150-50	A-V	V	50	3	1	NA	NA
12	4	150-50	A-V	V	50	3	2	208	2413
12	4	150-50	A-V	V	50	3	3	185	2208
12	4	150-50	A-V	V	50	4	1	193	NA
12	4	150-50	A-V	V	50	4	2	209	1997
12	4	150-50	A-V	V	50	4	3	148	2810
12	4	150-50	A-V	V	50	5	1	191	NA
12	4	150-50	A-V	V	50	5	2	178	2448
12	4	150-50	A-V	V	50	5	3	173	3207
12	4	150-50	A-V	V	50	6	1	207	NA
12	4	150-50	A-V	V	50	6	2	194	2228
12	4	150-50	A-V	V	50	6	3	229	2836
12	4	150-50	A-V	V	50	7	1	187	NA
12	4	150-50	A-V	V	50	7	2	207	3591
12	4	150-50	A-V	V	50	7	3	NA	1879
12	4	150-50	A-V	V	50	8	1	209	NA
12	4	150-50	A-V	V	50	8	2	181	3013
12	4	150-50	A-V	V	50	8	3	201	1971
12	4	150-50	A-V	V	50	9	1	235	NA
12	4	150-50	A-V	V	50	9	2	182	1877
12	4	150-50	A-V	V	50	9	3	177	2226
12	4	150-50	A-V	V	50	10	1	182	NA
12	4	150-50	A-V	V	50	10	2	NA	2229
12	4	150-50	A-V	V	50	10	3	190	1831
12	4	150-50	A-V	V	50	11	1	NA	NA
12	4	150-50	A-V	V	50	11	2	185	3340
12	4	150-50	A-V	V	50	11	3	178	2854
12	4	150-50	A-V	V	50	12	1	189	NA
12	4	150-50	A-V	V	50	12	2	NA	2147
12	4	150-50	A-V	V	50	12	3	197	1753
12	4	150-50	A-V	V	50	13	1	188	NA
12	4	150-50	A-V	V	50	13	2	212	2345
12	4	150-50	A-V	V	50	13	3	150	2960
12	4	150-50	A-V	V	50	14	1	218	NA
12	4	150-50	A-V	V	50	14	2	240	2673
12	4	150-50	A-V	V	50	14	3	180	2161
12	4	150-50	A-V	V	50	15	1	187	NA
12	4	150-50	A-V	V	50	15	2	174	2869
12	4	150-50	A-V	V	50	15	3	212	3359
13	4	50-150	V-A	A	150	1	1	180	NA
13	4	50-150	V-A	A	150	1	2	200	2778
13	4	50-150	V-A	A	150	1	3	159	2785
13	4	50-150	V-A	A	150	2	1	185	NA
13	4	50-150	V-A	A	150	2	2	155	2183
13	4	50-150	V-A	A	150	2	3	183	3648
13	4	50-150	V-A	A	150	3	1	200	NA
13	4	50-150	V-A	A	150	3	2	152	3109
13	4	50-150	V-A	A	150	3	3	170	3131
13	4	50-150	V-A	A	150	4	1	158	NA
13	4	50-150	V-A	A	150	4	2	189	3135
13	4	50-150	V-A	A	150	4	3	193	2498
13	4	50-150	V-A	A	150	5	1	167	NA
13	4	50-150	V-A	A	150	5	2	183	2497
13	4	50-150	V-A	A	150	5	3	184	2167
13	4	50-150	V-A	A	150	6	1	175	NA
13	4	50-150	V-A	A	150	6	2	204	2672
13	4	50-150	V-A	A	150	6	3	190	2851
13	4	50-150	V-A	A	150	7	1	164	NA
13	4	50-150	V-A	A	150	7	2	167	2735
13	4	50-150	V-A	A	150	7	3	211	2027
13	4	50-150	V-A	A	150	8	1	157	NA
13	4	50-150	V-A	A	150	8	2	185	2299
13	4	50-150	V-A	A	150	8	3	153	2343
13	4	50-150	V-A	A	150	9	1	173	NA
13	4	50-150	V-A	A	150	9	2	220	1820
13	4	50-150	V-A	A	150	9	3	209	2501
13	4	50-150	V-A	A	150	10	1	156	NA
13	4	50-150	V-A	A	150	10	2	214	2174
13	4	50-150	V-A	A	150	10	3	184	2771
13	4	50-150	V-A	A	150	11	1	162	NA
13	4	50-150	V-A	A	150	11	2	142	3367
13	4	50-150	V-A	A	150	11	3	NA	3416
13	4	50-150	V-A	A	150	12	1	179	NA
13	4	50-150	V-A	A	150	12	2	163	3448
13	4	50-150	V-A	A	150	12	3	138	3497
13	4	50-150	V-A	A	150	13	1	155	NA
13	4	50-150	V-A	A	150	13	2	169	2791
13	4	50-150	V-A	A	150	13	3	135	3447
13	4	50-150	V-A	A	150	14	1	164	NA
13	4	50-150	V-A	A	150	14	2	138	3342
13	4	50-150	V-A	A	150	14	3	163	2808
13	4	50-150	V-A	A	150	15	1	163	NA
13	4	50-150	V-A	A	150	15	2	200	2403
13	4	50-150	V-A	A	150	15	3	166	2322
13	3	50-150	V-A	A	50	1	1	174	NA
13	3	50-150	V-A	A	50	1	2	157	3456
13	3	50-150	V-A	A	50	1	3	131	2638
13	3	50-150	V-A	A	50	2	1	191	NA
13	3	50-150	V-A	A	50	2	2	230	2018
13	3	50-150	V-A	A	50	2	3	152	3194
13	3	50-150	V-A	A	50	3	1	177	NA
13	3	50-150	V-A	A	50	3	2	225	2681
13	3	50-150	V-A	A	50	3	3	191	2891
13	3	50-150	V-A	A	50	4	1	167	NA
13	3	50-150	V-A	A	50	4	2	200	2140
13	3	50-150	V-A	A	50	4	3	160	2357
13	3	50-150	V-A	A	50	5	1	154	NA
13	3	50-150	V-A	A	50	5	2	154	3445
13	3	50-150	V-A	A	50	5	3	161	3548
13	3	50-150	V-A	A	50	6	1	154	NA
13	3	50-150	V-A	A	50	6	2	181	3347
13	3	50-150	V-A	A	50	6	3	168	2923
13	3	50-150	V-A	A	50	7	1	145	NA
13	3	50-150	V-A	A	50	7	2	NA	2764
13	3	50-150	V-A	A	50	7	3	201	2866
13	3	50-150	V-A	A	50	8	1	181	NA
13	3	50-150	V-A	A	50	8	2	190	3238
13	3	50-150	V-A	A	50	8	3	161	3119
13	3	50-150	V-A	A	50	9	1	156	NA
13	3	50-150	V-A	A	50	9	2	174	3361
13	3	50-150	V-A	A	50	9	3	147	3330
13	3	50-150	V-A	A	50	10	1	233	NA
13	3	50-150	V-A	A	50	10	2	174	2644
13	3	50-150	V-A	A	50	10	3	128	2357
13	3	50-150	V-A	A	50	11	1	183	NA
13	3	50-150	V-A	A	50	11	2	NA	3003
13	3	50-150	V-A	A	50	11	3	NA	994
13	3	50-150	V-A	A	50	12	1	NA	NA
13	3	50-150	V-A	A	50	12	2	179	3205
13	3	50-150	V-A	A	50	12	3	165	2856
13	3	50-150	V-A	A	50	13	1	NA	NA
13	3	50-150	V-A	A	50	13	2	NA	2575
13	3	50-150	V-A	A	50	13	3	215	3375
13	3	50-150	V-A	A	50	14	1	157	NA
13	3	50-150	V-A	A	50	14	2	NA	3436
13	3	50-150	V-A	A	50	14	3	153	3208
13	3	50-150	V-A	A	50	15	1	150	NA
13	3	50-150	V-A	A	50	15	2	206	2457
13	3	50-150	V-A	A	50	15	3	170	3644
13	2	50-150	V-A	V	150	1	1	169	NA
13	2	50-150	V-A	V	150	1	2	193	2305
13	2	50-150	V-A	V	150	1	3	137	3505
13	2	50-150	V-A	V	150	2	1	204	NA
13	2	50-150	V-A	V	150	2	2	173	2550
13	2	50-150	V-A	V	150	2	3	241	1879
13	2	50-150	V-A	V	150	3	1	179	NA
13	2	50-150	V-A	V	150	3	2	166	2678
13	2	50-150	V-A	V	150	3	3	215	1930
13	2	50-150	V-A	V	150	4	1	162	NA
13	2	50-150	V-A	V	150	4	2	263	2212
13	2	50-150	V-A	V	150	4	3	175	3113
13	2	50-150	V-A	V	150	5	1	149	NA
13	2	50-150	V-A	V	150	5	2	204	1795
13	2	50-150	V-A	V	150	5	3	NA	1996
13	2	50-150	V-A	V	150	6	1	227	NA
13	2	50-150	V-A	V	150	6	2	187	3542
13	2	50-150	V-A	V	150	6	3	212	2426
13	2	50-150	V-A	V	150	7	1	235	NA
13	2	50-150	V-A	V	150	7	2	196	2132
13	2	50-150	V-A	V	150	7	3	234	1829
13	2	50-150	V-A	V	150	8	1	160	NA
13	2	50-150	V-A	V	150	8	2	199	1840
13	2	50-150	V-A	V	150	8	3	177	2459
13	2	50-150	V-A	V	150	9	1	167	NA
13	2	50-150	V-A	V	150	9	2	170	2294
13	2	50-150	V-A	V	150	9	3	165	3666
13	2	50-150	V-A	V	150	10	1	167	NA
13	2	50-150	V-A	V	150	10	2	245	3079
13	2	50-150	V-A	V	150	10	3	164	3001
13	2	50-150	V-A	V	150	11	1	NA	NA
13	2	50-150	V-A	V	150	11	2	246	3391
13	2	50-150	V-A	V	150	11	3	188	2503
13	2	50-150	V-A	V	150	12	1	187	NA
13	2	50-150	V-A	V	150	12	2	214	2918
13	2	50-150	V-A	V	150	12	3	204	2221
13	2	50-150	V-A	V	150	13	1	NA	NA
13	2	50-150	V-A	V	150	13	2	198	2381
13	2	50-150	V-A	V	150	13	3	193	1846
13	2	50-150	V-A	V	150	14	1	206	NA
13	2	50-150	V-A	V	150	14	2	194	3239
13	2	50-150	V-A	V	150	14	3	247	1784
13	2	50-150	V-A	V	150	15	1	209	NA
13	2	50-150	V-A	V	150	15	2	195	3147
13	2	50-150	V-A	V	150	15	3	165	3332
13	1	50-150	V-A	V	50	1	1	209	NA
13	1	50-150	V-A	V	50	1	2	192	3545
13	1	50-150	V-A	V	50	1	3	244	2143
13	1	50-150	V-A	V	50	2	1	170	NA
13	1	50-150	V-A	V	50	2	2	163	3625
13	1	50-150	V-A	V	50	2	3	169	3247
13	1	50-150	V-A	V	50	3	1	169	NA
13	1	50-150	V-A	V	50	3	2	205	2246
13	1	50-150	V-A	V	50	3	3	201	2908
13	1	50-150	V-A	V	50	4	1	253	NA
13	1	50-150	V-A	V	50	4	2	218	1966
13	1	50-150	V-A	V	50	4	3	198	1921
13	1	50-150	V-A	V	50	5	1	173	NA
13	1	50-150	V-A	V	50	5	2	202	2070
13	1	50-150	V-A	V	50	5	3	NA	2845
13	1	50-150	V-A	V	50	6	1	224	NA
13	1	50-150	V-A	V	50	6	2	185	2943
13	1	50-150	V-A	V	50	6	3	215	2111
13	1	50-150	V-A	V	50	7	1	190	NA
13	1	50-150	V-A	V	50	7	2	214	2255
13	1	50-150	V-A	V	50	7	3	182	2469
13	1	50-150	V-A	V	50	8	1	245	NA
13	1	50-150	V-A	V	50	8	2	190	3427
13	1	50-150	V-A	V	50	8	3	146	2697
13	1	50-150	V-A	V	50	9	1	174	NA
13	1	50-150	V-A	V	50	9	2	210	2356
13	1	50-150	V-A	V	50	9	3	194	3446
13	1	50-150	V-A	V	50	10	1	217	NA
13	1	50-150	V-A	V	50	10	2	221	2245
13	1	50-150	V-A	V	50	10	3	175	2515
13	1	50-150	V-A	V	50	11	1	191	NA
13	1	50-150	V-A	V	50	11	2	183	2603
13	1	50-150	V-A	V	50	11	3	168	2697
13	1	50-150	V-A	V	50	12	1	NA	NA
13	1	50-150	V-A	V	50	12	2	195	2765
13	1	50-150	V-A	V	50	12	3	180	2556
13	1	50-150	V-A	V	50	13	1	166	NA
13	1	50-150	V-A	V	50	13	2	NA	2083
13	1	50-150	V-A	V	50	13	3	190	3103
13	1	50-150	V-A	V	50	14	1	185	NA
13	1	50-150	V-A	V	50	14	2	161	3248
13	1	50-150	V-A	V	50	14	3	158	3608
13	1	50-150	V-A	V	50	15	1	179	NA
13	1	50-150	V-A	V	50	15	2	223	3345
13	1	50-150	V-A	V	50	15	3	222	2110
14	3	150-50	V-A	A	150	1	1	132	NA
14	3	150-50	V-A	A	150	1	2	128	1702
14	3	150-50	V-A	A	150	1	3	NA	1653
14	3	150-50	V-A	A	150	2	1	NA	NA
14	3	150-50	V-A	A	150	2	2	174	3377
14	3	150-50	V-A	A	150	2	3	234	2779
14	3	150-50	V-A	A	150	3	1	NA	NA
14	3	150-50	V-A	A	150	3	2	177	2649
14	3	150-50	V-A	A	150	3	3	169	2394
14	3	150-50	V-A	A	150	4	1	183	NA
14	3	150-50	V-A	A	150	4	2	183	2621
14	3	150-50	V-A	A	150	4	3	167	2904
14	3	150-50	V-A	A	150	5	1	207	NA
14	3	150-50	V-A	A	150	5	2	176	1707
14	3	150-50	V-A	A	150	5	3	161	3130
14	3	150-50	V-A	A	150	6	1	240	NA
14	3	150-50	V-A	A	150	6	2	163	2173
14	3	150-50	V-A	A	150	6	3	162	2209
14	3	150-50	V-A	A	150	7	1	165	NA
14	3	150-50	V-A	A	150	7	2	187	3279
14	3	150-50	V-A	A	150	7	3	167	2297
14	3	150-50	V-A	A	150	8	1	192	NA
14	3	150-50	V-A	A	150	8	2	197	3076
14	3	150-50	V-A	A	150	8	3	182	3296
14	3	150-50	V-A	A	150	9	1	169	NA
14	3	150-50	V-A	A	150	9	2	207	2534
14	3	150-50	V-A	A	150	9	3	153	2872
14	3	150-50	V-A	A	150	10	1	227	NA
14	3	150-50	V-A	A	150	10	2	175	3606
14	3	150-50	V-A	A	150	10	3	179	3184
14	3	150-50	V-A	A	150	11	1	198	NA
14	3	150-50	V-A	A	150	11	2	179	1760
14	3	150-50	V-A	A	150	11	3	169	2165
14	3	150-50	V-A	A	150	12	1	193	NA
14	3	150-50	V-A	A	150	12	2	NA	1795
14	3	150-50	V-A	A	150	12	3	160	1742
14	3	150-50	V-A	A	150	13	1	182	NA
14	3	150-50	V-A	A	150	13	2	NA	2987
14	3	150-50	V-A	A	150	13	3	163	3014
14	3	150-50	V-A	A	150	14	1	165	NA
14	3	150-50	V-A	A	150	14	2	173	1773
14	3	150-50	V-A	A	150	14	3	137	1874
14	3	150-50	V-A	A	150	15	1	203	NA
14	3	150-50	V-A	A	150	15	2	153	2180
14	3	150-50	V-A	A	150	15	3	223	3587
14	4	150-50	V-A	A	50	1	1	260	NA
14	4	150-50	V-A	A	50	1	2	166	2364
14	4	150-50	V-A	A	50	1	3	188	3004
14	4	150-50	V-A	A	50	2	1	167	NA
14	4	150-50	V-A	A	50	2	2	179	2806
14	4	150-50	V-A	A	50	2	3	275	2000
14	4	150-50	V-A	A	50	3	1	154	NA
14	4	150-50	V-A	A	50	3	2	186	2181
14	4	150-50	V-A	A	50	3	3	200	1836
14	4	150-50	V-A	A	50	4	1	183	NA
14	4	150-50	V-A	A	50	4	2	156	3611
14	4	150-50	V-A	A	50	4	3	174	2214
14	4	150-50	V-A	A	50	5	1	198	NA
14	4	150-50	V-A	A	50	5	2	156	3485
14	4	150-50	V-A	A	50	5	3	173	2801
14	4	150-50	V-A	A	50	6	1	252	NA
14	4	150-50	V-A	A	50	6	2	184	3600
14	4	150-50	V-A	A	50	6	3	180	3443
14	4	150-50	V-A	A	50	7	1	226	NA
14	4	150-50	V-A	A	50	7	2	216	2392
14	4	150-50	V-A	A	50	7	3	166	2990
14	4	150-50	V-A	A	50	8	1	255	NA
14	4	150-50	V-A	A	50	8	2	193	3642
14	4	150-50	V-A	A	50	8	3	167	2168
14	4	150-50	V-A	A	50	9	1	258	NA
14	4	150-50	V-A	A	50	9	2	169	2356
14	4	150-50	V-A	A	50	9	3	193	3188
14	4	150-50	V-A	A	50	10	1	NA	NA
14	4	150-50	V-A	A	50	10	2	187	2915
14	4	150-50	V-A	A	50	10	3	186	3671
14	4	150-50	V-A	A	50	11	1	187	NA
14	4	150-50	V-A	A	50	11	2	226	2453
14	4	150-50	V-A	A	50	11	3	190	2360
14	4	150-50	V-A	A	50	12	1	246	NA
14	4	150-50	V-A	A	50	12	2	204	3179
14	4	150-50	V-A	A	50	12	3	186	3105
14	4	150-50	V-A	A	50	13	1	266	NA
14	4	150-50	V-A	A	50	13	2	166	2344
14	4	150-50	V-A	A	50	13	3	179	1881
14	4	150-50	V-A	A	50	14	1	NA	NA
14	4	150-50	V-A	A	50	14	2	178	2787
14	4	150-50	V-A	A	50	14	3	218	3667
14	4	150-50	V-A	A	50	15	1	NA	NA
14	4	150-50	V-A	A	50	15	2	195	3209
14	4	150-50	V-A	A	50	15	3	183	3244
14	1	150-50	V-A	V	150	1	1	262	NA
14	1	150-50	V-A	V	150	1	2	215	2214
14	1	150-50	V-A	V	150	1	3	202	3679
14	1	150-50	V-A	V	150	2	1	293	NA
14	1	150-50	V-A	V	150	2	2	223	1981
14	1	150-50	V-A	V	150	2	3	187	3005
14	1	150-50	V-A	V	150	3	1	262	NA
14	1	150-50	V-A	V	150	3	2	NA	684
14	1	150-50	V-A	V	150	3	3	NA	1861
14	1	150-50	V-A	V	150	4	1	244	NA
14	1	150-50	V-A	V	150	4	2	232	3580
14	1	150-50	V-A	V	150	4	3	NA	3419
14	1	150-50	V-A	V	150	5	1	245	NA
14	1	150-50	V-A	V	150	5	2	224	3280
14	1	150-50	V-A	V	150	5	3	204	2251
14	1	150-50	V-A	V	150	6	1	330	NA
14	1	150-50	V-A	V	150	6	2	227	1857
14	1	150-50	V-A	V	150	6	3	158	3363
14	1	150-50	V-A	V	150	7	1	232	NA
14	1	150-50	V-A	V	150	7	2	NA	3509
14	1	150-50	V-A	V	150	7	3	230	3752
14	1	150-50	V-A	V	150	8	1	NA	NA
14	1	150-50	V-A	V	150	8	2	205	2666
14	1	150-50	V-A	V	150	8	3	215	1791
14	1	150-50	V-A	V	150	9	1	221	NA
14	1	150-50	V-A	V	150	9	2	196	1976
14	1	150-50	V-A	V	150	9	3	213	2768
14	1	150-50	V-A	V	150	10	1	231	NA
14	1	150-50	V-A	V	150	10	2	220	1800
14	1	150-50	V-A	V	150	10	3	179	2640
14	1	150-50	V-A	V	150	11	1	203	NA
14	1	150-50	V-A	V	150	11	2	251	3109
14	1	150-50	V-A	V	150	11	3	240	3710
14	1	150-50	V-A	V	150	12	1	280	NA
14	1	150-50	V-A	V	150	12	2	200	3251
14	1	150-50	V-A	V	150	12	3	200	3232
14	1	150-50	V-A	V	150	13	1	NA	NA
14	1	150-50	V-A	V	150	13	2	294	2681
14	1	150-50	V-A	V	150	13	3	231	2628
14	1	150-50	V-A	V	150	14	1	NA	NA
14	1	150-50	V-A	V	150	14	2	267	NA
14	1	150-50	V-A	V	150	14	3	247	3322
14	1	150-50	V-A	V	150	15	1	234	NA
14	1	150-50	V-A	V	150	15	2	216	3294
14	1	150-50	V-A	V	150	15	3	219	1794
14	2	150-50	V-A	V	50	1	1	NA	NA
14	2	150-50	V-A	V	50	1	2	228	2814
14	2	150-50	V-A	V	50	1	3	236	2549
14	2	150-50	V-A	V	50	2	1	217	NA
14	2	150-50	V-A	V	50	2	2	213	3337
14	2	150-50	V-A	V	50	2	3	232	2340
14	2	150-50	V-A	V	50	3	1	204	NA
14	2	150-50	V-A	V	50	3	2	219	2736
14	2	150-50	V-A	V	50	3	3	205	2597
14	2	150-50	V-A	V	50	4	1	310	NA
14	2	150-50	V-A	V	50	4	2	181	2182
14	2	150-50	V-A	V	50	4	3	196	3036
14	2	150-50	V-A	V	50	5	1	NA	NA
14	2	150-50	V-A	V	50	5	2	198	NA
14	2	150-50	V-A	V	50	5	3	211	3324
14	2	150-50	V-A	V	50	6	1	241	NA
14	2	150-50	V-A	V	50	6	2	232	2782
14	2	150-50	V-A	V	50	6	3	236	2175
14	2	150-50	V-A	V	50	7	1	NA	NA
14	2	150-50	V-A	V	50	7	2	216	2601
14	2	150-50	V-A	V	50	7	3	183	3359
14	2	150-50	V-A	V	50	8	1	NA	NA
14	2	150-50	V-A	V	50	8	2	172	3256
14	2	150-50	V-A	V	50	8	3	198	2867
14	2	150-50	V-A	V	50	9	1	281	NA
14	2	150-50	V-A	V	50	9	2	NA	846
14	2	150-50	V-A	V	50	9	3	NA	2071
14	2	150-50	V-A	V	50	10	1	272	NA
14	2	150-50	V-A	V	50	10	2	217	2696
14	2	150-50	V-A	V	50	10	3	217	2711
14	2	150-50	V-A	V	50	11	1	219	NA
14	2	150-50	V-A	V	50	11	2	268	3190
14	2	150-50	V-A	V	50	11	3	187	2861
14	2	150-50	V-A	V	50	12	1	243	NA
14	2	150-50	V-A	V	50	12	2	286	3024
14	2	150-50	V-A	V	50	12	3	199	2835
14	2	150-50	V-A	V	50	13	1	285	NA
14	2	150-50	V-A	V	50	13	2	271	2477
14	2	150-50	V-A	V	50	13	3	233	1823
14	2	150-50	V-A	V	50	14	1	257	NA
14	2	150-50	V-A	V	50	14	2	332	2136
14	2	150-50	V-A	V	50	14	3	262	3261
14	2	150-50	V-A	V	50	15	1	260	NA
14	2	150-50	V-A	V	50	15	2	220	2311
14	2	150-50	V-A	V	50	15	3	216	2407
15	2	50-150	A-V	A	150	1	1	168	NA
15	2	50-150	A-V	A	150	1	2	182	3502
15	2	50-150	A-V	A	150	1	3	149	2953
15	2	50-150	A-V	A	150	2	1	156	NA
15	2	50-150	A-V	A	150	2	2	125	3461
15	2	50-150	A-V	A	150	2	3	217	2582
15	2	50-150	A-V	A	150	3	1	168	NA
15	2	50-150	A-V	A	150	3	2	152	2776
15	2	50-150	A-V	A	150	3	3	173	3562
15	2	50-150	A-V	A	150	4	1	131	NA
15	2	50-150	A-V	A	150	4	2	146	2672
15	2	50-150	A-V	A	150	4	3	153	1999
15	2	50-150	A-V	A	150	5	1	190	NA
15	2	50-150	A-V	A	150	5	2	178	3174
15	2	50-150	A-V	A	150	5	3	165	3426
15	2	50-150	A-V	A	150	6	1	173	NA
15	2	50-150	A-V	A	150	6	2	191	2207
15	2	50-150	A-V	A	150	6	3	190	1961
15	2	50-150	A-V	A	150	7	1	155	NA
15	2	50-150	A-V	A	150	7	2	183	1842
15	2	50-150	A-V	A	150	7	3	136	3606
15	2	50-150	A-V	A	150	8	1	188	NA
15	2	50-150	A-V	A	150	8	2	160	2786
15	2	50-150	A-V	A	150	8	3	156	3486
15	2	50-150	A-V	A	150	9	1	192	NA
15	2	50-150	A-V	A	150	9	2	186	3437
15	2	50-150	A-V	A	150	9	3	NA	1870
15	2	50-150	A-V	A	150	10	1	207	NA
15	2	50-150	A-V	A	150	10	2	176	2884
15	2	50-150	A-V	A	150	10	3	186	2260
15	2	50-150	A-V	A	150	11	1	201	NA
15	2	50-150	A-V	A	150	11	2	NA	2744
15	2	50-150	A-V	A	150	11	3	135	3137
15	2	50-150	A-V	A	150	12	1	170	NA
15	2	50-150	A-V	A	150	12	2	219	2260
15	2	50-150	A-V	A	150	12	3	197	2265
15	2	50-150	A-V	A	150	13	1	181	NA
15	2	50-150	A-V	A	150	13	2	209	2428
15	2	50-150	A-V	A	150	13	3	159	2714
15	2	50-150	A-V	A	150	14	1	156	NA
15	2	50-150	A-V	A	150	14	2	171	2953
15	2	50-150	A-V	A	150	14	3	179	2046
15	2	50-150	A-V	A	150	15	1	173	NA
15	2	50-150	A-V	A	150	15	2	NA	2310
15	2	50-150	A-V	A	150	15	3	143	3125
15	1	50-150	A-V	A	50	1	1	185	NA
15	1	50-150	A-V	A	50	1	2	162	2792
15	1	50-150	A-V	A	50	1	3	167	2422
15	1	50-150	A-V	A	50	2	1	205	NA
15	1	50-150	A-V	A	50	2	2	164	2290
15	1	50-150	A-V	A	50	2	3	163	2592
15	1	50-150	A-V	A	50	3	1	183	NA
15	1	50-150	A-V	A	50	3	2	225	2104
15	1	50-150	A-V	A	50	3	3	176	2093
15	1	50-150	A-V	A	50	4	1	NA	NA
15	1	50-150	A-V	A	50	4	2	162	1818
15	1	50-150	A-V	A	50	4	3	140	1949
15	1	50-150	A-V	A	50	5	1	NA	NA
15	1	50-150	A-V	A	50	5	2	171	2026
15	1	50-150	A-V	A	50	5	3	137	2869
15	1	50-150	A-V	A	50	6	1	196	NA
15	1	50-150	A-V	A	50	6	2	174	1797
15	1	50-150	A-V	A	50	6	3	163	2982
15	1	50-150	A-V	A	50	7	1	179	NA
15	1	50-150	A-V	A	50	7	2	154	2923
15	1	50-150	A-V	A	50	7	3	196	2111
15	1	50-150	A-V	A	50	8	1	205	NA
15	1	50-150	A-V	A	50	8	2	192	2110
15	1	50-150	A-V	A	50	8	3	136	2382
15	1	50-150	A-V	A	50	9	1	183	NA
15	1	50-150	A-V	A	50	9	2	187	2480
15	1	50-150	A-V	A	50	9	3	177	3122
15	1	50-150	A-V	A	50	10	1	220	NA
15	1	50-150	A-V	A	50	10	2	161	3643
15	1	50-150	A-V	A	50	10	3	187	2496
15	1	50-150	A-V	A	50	11	1	174	NA
15	1	50-150	A-V	A	50	11	2	199	2756
15	1	50-150	A-V	A	50	11	3	201	3516
15	1	50-150	A-V	A	50	12	1	224	NA
15	1	50-150	A-V	A	50	12	2	181	3502
15	1	50-150	A-V	A	50	12	3	218	1838
15	1	50-150	A-V	A	50	13	1	164	NA
15	1	50-150	A-V	A	50	13	2	188	2992
15	1	50-150	A-V	A	50	13	3	NA	2227
15	1	50-150	A-V	A	50	14	1	217	NA
15	1	50-150	A-V	A	50	14	2	174	2962
15	1	50-150	A-V	A	50	14	3	160	2756
15	1	50-150	A-V	A	50	15	1	196	NA
15	1	50-150	A-V	A	50	15	2	NA	3469
15	1	50-150	A-V	A	50	15	3	209	1974
15	4	50-150	A-V	V	150	1	1	187	NA
15	4	50-150	A-V	V	150	1	2	151	3545
15	4	50-150	A-V	V	150	1	3	191	2411
15	4	50-150	A-V	V	150	2	1	186	NA
15	4	50-150	A-V	V	150	2	2	176	2851
15	4	50-150	A-V	V	150	2	3	155	2860
15	4	50-150	A-V	V	150	3	1	187	NA
15	4	50-150	A-V	V	150	3	2	182	1926
15	4	50-150	A-V	V	150	3	3	175	3274
15	4	50-150	A-V	V	150	4	1	172	NA
15	4	50-150	A-V	V	150	4	2	206	2875
15	4	50-150	A-V	V	150	4	3	166	2431
15	4	50-150	A-V	V	150	5	1	166	NA
15	4	50-150	A-V	V	150	5	2	167	3603
15	4	50-150	A-V	V	150	5	3	NA	2215
15	4	50-150	A-V	V	150	6	1	191	NA
15	4	50-150	A-V	V	150	6	2	168	2938
15	4	50-150	A-V	V	150	6	3	152	2335
15	4	50-150	A-V	V	150	7	1	146	NA
15	4	50-150	A-V	V	150	7	2	190	2315
15	4	50-150	A-V	V	150	7	3	165	2667
15	4	50-150	A-V	V	150	8	1	176	NA
15	4	50-150	A-V	V	150	8	2	177	2752
15	4	50-150	A-V	V	150	8	3	167	2781
15	4	50-150	A-V	V	150	9	1	179	NA
15	4	50-150	A-V	V	150	9	2	175	2407
15	4	50-150	A-V	V	150	9	3	167	2803
15	4	50-150	A-V	V	150	10	1	182	NA
15	4	50-150	A-V	V	150	10	2	188	3377
15	4	50-150	A-V	V	150	10	3	185	2528
15	4	50-150	A-V	V	150	11	1	198	NA
15	4	50-150	A-V	V	150	11	2	172	3525
15	4	50-150	A-V	V	150	11	3	200	1889
15	4	50-150	A-V	V	150	12	1	174	NA
15	4	50-150	A-V	V	150	12	2	214	2100
15	4	50-150	A-V	V	150	12	3	187	1884
15	4	50-150	A-V	V	150	13	1	180	NA
15	4	50-150	A-V	V	150	13	2	168	3360
15	4	50-150	A-V	V	150	13	3	141	3464
15	4	50-150	A-V	V	150	14	1	178	NA
15	4	50-150	A-V	V	150	14	2	176	2909
15	4	50-150	A-V	V	150	14	3	173	2578
15	4	50-150	A-V	V	150	15	1	170	NA
15	4	50-150	A-V	V	150	15	2	185	3196
15	4	50-150	A-V	V	150	15	3	194	1890
15	3	50-150	A-V	V	50	1	1	162	NA
15	3	50-150	A-V	V	50	1	2	163	2512
15	3	50-150	A-V	V	50	1	3	NA	1939
15	3	50-150	A-V	V	50	2	1	170	NA
15	3	50-150	A-V	V	50	2	2	203	2514
15	3	50-150	A-V	V	50	2	3	177	1755
15	3	50-150	A-V	V	50	3	1	186	NA
15	3	50-150	A-V	V	50	3	2	174	2359
15	3	50-150	A-V	V	50	3	3	169	3626
15	3	50-150	A-V	V	50	4	1	171	NA
15	3	50-150	A-V	V	50	4	2	190	2080
15	3	50-150	A-V	V	50	4	3	168	2769
15	3	50-150	A-V	V	50	5	1	178	NA
15	3	50-150	A-V	V	50	5	2	150	2914
15	3	50-150	A-V	V	50	5	3	169	2900
15	3	50-150	A-V	V	50	6	1	211	NA
15	3	50-150	A-V	V	50	6	2	181	2331
15	3	50-150	A-V	V	50	6	3	157	2457
15	3	50-150	A-V	V	50	7	1	185	NA
15	3	50-150	A-V	V	50	7	2	180	3676
15	3	50-150	A-V	V	50	7	3	187	3619
15	3	50-150	A-V	V	50	8	1	177	NA
15	3	50-150	A-V	V	50	8	2	185	3020
15	3	50-150	A-V	V	50	8	3	204	2100
15	3	50-150	A-V	V	50	9	1	178	NA
15	3	50-150	A-V	V	50	9	2	172	2875
15	3	50-150	A-V	V	50	9	3	193	3412
15	3	50-150	A-V	V	50	10	1	184	NA
15	3	50-150	A-V	V	50	10	2	164	2371
15	3	50-150	A-V	V	50	10	3	160	2037
15	3	50-150	A-V	V	50	11	1	169	NA
15	3	50-150	A-V	V	50	11	2	184	3246
15	3	50-150	A-V	V	50	11	3	197	2994
15	3	50-150	A-V	V	50	12	1	170	NA
15	3	50-150	A-V	V	50	12	2	181	2212
15	3	50-150	A-V	V	50	12	3	208	2228
15	3	50-150	A-V	V	50	13	1	NA	NA
15	3	50-150	A-V	V	50	13	2	182	2433
15	3	50-150	A-V	V	50	13	3	170	1819
15	3	50-150	A-V	V	50	14	1	179	NA
15	3	50-150	A-V	V	50	14	2	179	2161
15	3	50-150	A-V	V	50	14	3	168	2840
15	3	50-150	A-V	V	50	15	1	190	NA
15	3	50-150	A-V	V	50	15	2	NA	1822
15	3	50-150	A-V	V	50	15	3	173	3193
17	4	50-150	V-A	A	150	1	1	164	NA
17	4	50-150	V-A	A	150	1	2	160	2778
17	4	50-150	V-A	A	150	1	3	159	2241
17	4	50-150	V-A	A	150	2	1	175	NA
17	4	50-150	V-A	A	150	2	2	189	2021
17	4	50-150	V-A	A	150	2	3	124	3234
17	4	50-150	V-A	A	150	3	1	NA	NA
17	4	50-150	V-A	A	150	3	2	170	2242
17	4	50-150	V-A	A	150	3	3	191	2493
17	4	50-150	V-A	A	150	4	1	156	NA
17	4	50-150	V-A	A	150	4	2	152	2772
17	4	50-150	V-A	A	150	4	3	181	2897
17	4	50-150	V-A	A	150	5	1	197	NA
17	4	50-150	V-A	A	150	5	2	169	2791
17	4	50-150	V-A	A	150	5	3	169	1826
17	4	50-150	V-A	A	150	6	1	148	NA
17	4	50-150	V-A	A	150	6	2	184	3024
17	4	50-150	V-A	A	150	6	3	150	3136
17	4	50-150	V-A	A	150	7	1	191	NA
17	4	50-150	V-A	A	150	7	2	NA	1908
17	4	50-150	V-A	A	150	7	3	149	3588
17	4	50-150	V-A	A	150	8	1	147	NA
17	4	50-150	V-A	A	150	8	2	180	2781
17	4	50-150	V-A	A	150	8	3	145	3138
17	4	50-150	V-A	A	150	9	1	145	NA
17	4	50-150	V-A	A	150	9	2	174	3369
17	4	50-150	V-A	A	150	9	3	155	3396
17	4	50-150	V-A	A	150	10	1	159	NA
17	4	50-150	V-A	A	150	10	2	189	3072
17	4	50-150	V-A	A	150	10	3	NA	1789
17	4	50-150	V-A	A	150	11	1	160	NA
17	4	50-150	V-A	A	150	11	2	152	3162
17	4	50-150	V-A	A	150	11	3	192	1907
17	4	50-150	V-A	A	150	12	1	168	NA
17	4	50-150	V-A	A	150	12	2	178	2675
17	4	50-150	V-A	A	150	12	3	169	1969
17	4	50-150	V-A	A	150	13	1	180	NA
17	4	50-150	V-A	A	150	13	2	165	2693
17	4	50-150	V-A	A	150	13	3	139	3297
17	4	50-150	V-A	A	150	14	1	166	NA
17	4	50-150	V-A	A	150	14	2	165	2976
17	4	50-150	V-A	A	150	14	3	NA	1872
17	4	50-150	V-A	A	150	15	1	160	NA
17	4	50-150	V-A	A	150	15	2	204	2159
17	4	50-150	V-A	A	150	15	3	167	3049
17	3	50-150	V-A	A	50	1	1	155	NA
17	3	50-150	V-A	A	50	1	2	192	3664
17	3	50-150	V-A	A	50	1	3	183	3415
17	3	50-150	V-A	A	50	2	1	144	NA
17	3	50-150	V-A	A	50	2	2	170	2633
17	3	50-150	V-A	A	50	2	3	156	3649
17	3	50-150	V-A	A	50	3	1	146	NA
17	3	50-150	V-A	A	50	3	2	187	2382
17	3	50-150	V-A	A	50	3	3	151	2615
17	3	50-150	V-A	A	50	4	1	175	NA
17	3	50-150	V-A	A	50	4	2	214	1807
17	3	50-150	V-A	A	50	4	3	152	1943
17	3	50-150	V-A	A	50	5	1	170	NA
17	3	50-150	V-A	A	50	5	2	179	2322
17	3	50-150	V-A	A	50	5	3	167	1887
17	3	50-150	V-A	A	50	6	1	161	NA
17	3	50-150	V-A	A	50	6	2	163	3384
17	3	50-150	V-A	A	50	6	3	196	2251
17	3	50-150	V-A	A	50	7	1	157	NA
17	3	50-150	V-A	A	50	7	2	200	3190
17	3	50-150	V-A	A	50	7	3	174	2575
17	3	50-150	V-A	A	50	8	1	151	NA
17	3	50-150	V-A	A	50	8	2	155	2844
17	3	50-150	V-A	A	50	8	3	139	3289
17	3	50-150	V-A	A	50	9	1	155	NA
17	3	50-150	V-A	A	50	9	2	176	2703
17	3	50-150	V-A	A	50	9	3	147	3233
17	3	50-150	V-A	A	50	10	1	188	NA
17	3	50-150	V-A	A	50	10	2	194	2056
17	3	50-150	V-A	A	50	10	3	175	1787
17	3	50-150	V-A	A	50	11	1	166	NA
17	3	50-150	V-A	A	50	11	2	161	2306
17	3	50-150	V-A	A	50	11	3	176	2594
17	3	50-150	V-A	A	50	12	1	156	NA
17	3	50-150	V-A	A	50	12	2	198	3639
17	3	50-150	V-A	A	50	12	3	189	2679
17	3	50-150	V-A	A	50	13	1	168	NA
17	3	50-150	V-A	A	50	13	2	184	3156
17	3	50-150	V-A	A	50	13	3	176	2994
17	3	50-150	V-A	A	50	14	1	170	NA
17	3	50-150	V-A	A	50	14	2	174	3555
17	3	50-150	V-A	A	50	14	3	169	2674
17	3	50-150	V-A	A	50	15	1	163	NA
17	3	50-150	V-A	A	50	15	2	NA	2787
17	3	50-150	V-A	A	50	15	3	209	2195
17	2	50-150	V-A	V	150	1	1	150	NA
17	2	50-150	V-A	V	150	1	2	NA	2641
17	2	50-150	V-A	V	150	1	3	205	2777
17	2	50-150	V-A	V	150	2	1	179	NA
17	2	50-150	V-A	V	150	2	2	179	2181
17	2	50-150	V-A	V	150	2	3	173	2254
17	2	50-150	V-A	V	150	3	1	152	NA
17	2	50-150	V-A	V	150	3	2	184	2653
17	2	50-150	V-A	V	150	3	3	NA	2830
17	2	50-150	V-A	V	150	4	1	182	NA
17	2	50-150	V-A	V	150	4	2	171	2890
17	2	50-150	V-A	V	150	4	3	NA	1942
17	2	50-150	V-A	V	150	5	1	188	NA
17	2	50-150	V-A	V	150	5	2	179	2612
17	2	50-150	V-A	V	150	5	3	168	1930
17	2	50-150	V-A	V	150	6	1	200	NA
17	2	50-150	V-A	V	150	6	2	161	2733
17	2	50-150	V-A	V	150	6	3	138	3108
17	2	50-150	V-A	V	150	7	1	180	NA
17	2	50-150	V-A	V	150	7	2	169	1790
17	2	50-150	V-A	V	150	7	3	165	3617
17	2	50-150	V-A	V	150	8	1	198	NA
17	2	50-150	V-A	V	150	8	2	163	3267
17	2	50-150	V-A	V	150	8	3	148	3386
17	2	50-150	V-A	V	150	9	1	195	NA
17	2	50-150	V-A	V	150	9	2	175	2150
17	2	50-150	V-A	V	150	9	3	185	1721
17	2	50-150	V-A	V	150	10	1	186	NA
17	2	50-150	V-A	V	150	10	2	169	2424
17	2	50-150	V-A	V	150	10	3	NA	2674
17	2	50-150	V-A	V	150	11	1	170	NA
17	2	50-150	V-A	V	150	11	2	163	2834
17	2	50-150	V-A	V	150	11	3	NA	3311
17	2	50-150	V-A	V	150	12	1	180	NA
17	2	50-150	V-A	V	150	12	2	188	1728
17	2	50-150	V-A	V	150	12	3	160	2874
17	2	50-150	V-A	V	150	13	1	177	NA
17	2	50-150	V-A	V	150	13	2	174	2228
17	2	50-150	V-A	V	150	13	3	158	3085
17	2	50-150	V-A	V	150	14	1	NA	NA
17	2	50-150	V-A	V	150	14	2	182	NA
17	2	50-150	V-A	V	150	14	3	166	3656
17	2	50-150	V-A	V	150	15	1	193	NA
17	2	50-150	V-A	V	150	15	2	173	3291
17	2	50-150	V-A	V	150	15	3	194	2442
17	1	50-150	V-A	V	50	1	1	182	NA
17	1	50-150	V-A	V	50	1	2	166	3205
17	1	50-150	V-A	V	50	1	3	168	2993
17	1	50-150	V-A	V	50	2	1	166	NA
17	1	50-150	V-A	V	50	2	2	178	2783
17	1	50-150	V-A	V	50	2	3	144	3087
17	1	50-150	V-A	V	50	3	1	174	NA
17	1	50-150	V-A	V	50	3	2	167	3524
17	1	50-150	V-A	V	50	3	3	NA	2987
17	1	50-150	V-A	V	50	4	1	167	NA
17	1	50-150	V-A	V	50	4	2	162	2466
17	1	50-150	V-A	V	50	4	3	NA	2372
17	1	50-150	V-A	V	50	5	1	179	NA
17	1	50-150	V-A	V	50	5	2	154	2016
17	1	50-150	V-A	V	50	5	3	NA	2108
17	1	50-150	V-A	V	50	6	1	159	NA
17	1	50-150	V-A	V	50	6	2	135	2177
17	1	50-150	V-A	V	50	6	3	172	1768
17	1	50-150	V-A	V	50	7	1	NA	NA
17	1	50-150	V-A	V	50	7	2	158	3391
17	1	50-150	V-A	V	50	7	3	160	2873
17	1	50-150	V-A	V	50	8	1	210	NA
17	1	50-150	V-A	V	50	8	2	165	3366
17	1	50-150	V-A	V	50	8	3	172	2388
17	1	50-150	V-A	V	50	9	1	158	NA
17	1	50-150	V-A	V	50	9	2	195	2768
17	1	50-150	V-A	V	50	9	3	NA	1827
17	1	50-150	V-A	V	50	10	1	154	NA
17	1	50-150	V-A	V	50	10	2	156	2754
17	1	50-150	V-A	V	50	10	3	165	2069
17	1	50-150	V-A	V	50	11	1	188	NA
17	1	50-150	V-A	V	50	11	2	189	2613
17	1	50-150	V-A	V	50	11	3	NA	2412
17	1	50-150	V-A	V	50	12	1	170	NA
17	1	50-150	V-A	V	50	12	2	171	3362
17	1	50-150	V-A	V	50	12	3	180	2450
17	1	50-150	V-A	V	50	13	1	169	NA
17	1	50-150	V-A	V	50	13	2	194	1985
17	1	50-150	V-A	V	50	13	3	142	3190
17	1	50-150	V-A	V	50	14	1	174	NA
17	1	50-150	V-A	V	50	14	2	178	3625
17	1	50-150	V-A	V	50	14	3	NA	1962
17	1	50-150	V-A	V	50	15	1	184	NA
17	1	50-150	V-A	V	50	15	2	NA	2158
17	1	50-150	V-A	V	50	15	3	169	2389
18	3	150-50	V-A	A	150	1	1	202	NA
18	3	150-50	V-A	A	150	1	2	157	2984
18	3	150-50	V-A	A	150	1	3	200	3326
18	3	150-50	V-A	A	150	2	1	211	NA
18	3	150-50	V-A	A	150	2	2	173	3178
18	3	150-50	V-A	A	150	2	3	184	3450
18	3	150-50	V-A	A	150	3	1	192	NA
18	3	150-50	V-A	A	150	3	2	213	3476
18	3	150-50	V-A	A	150	3	3	NA	1950
18	3	150-50	V-A	A	150	4	1	229	NA
18	3	150-50	V-A	A	150	4	2	220	2589
18	3	150-50	V-A	A	150	4	3	204	2152
18	3	150-50	V-A	A	150	5	1	182	NA
18	3	150-50	V-A	A	150	5	2	241	2095
18	3	150-50	V-A	A	150	5	3	176	2908
18	3	150-50	V-A	A	150	6	1	166	NA
18	3	150-50	V-A	A	150	6	2	218	1898
18	3	150-50	V-A	A	150	6	3	172	2838
18	3	150-50	V-A	A	150	7	1	198	NA
18	3	150-50	V-A	A	150	7	2	189	3329
18	3	150-50	V-A	A	150	7	3	255	1904
18	3	150-50	V-A	A	150	8	1	234	NA
18	3	150-50	V-A	A	150	8	2	185	2583
18	3	150-50	V-A	A	150	8	3	147	2345
18	3	150-50	V-A	A	150	9	1	NA	NA
18	3	150-50	V-A	A	150	9	2	231	3140
18	3	150-50	V-A	A	150	9	3	275	1951
18	3	150-50	V-A	A	150	10	1	211	NA
18	3	150-50	V-A	A	150	10	2	170	2878
18	3	150-50	V-A	A	150	10	3	188	2784
18	3	150-50	V-A	A	150	11	1	243	NA
18	3	150-50	V-A	A	150	11	2	187	3347
18	3	150-50	V-A	A	150	11	3	NA	2060
18	3	150-50	V-A	A	150	12	1	177	NA
18	3	150-50	V-A	A	150	12	2	165	2606
18	3	150-50	V-A	A	150	12	3	223	2636
18	3	150-50	V-A	A	150	13	1	269	NA
18	3	150-50	V-A	A	150	13	2	NA	3424
18	3	150-50	V-A	A	150	13	3	230	2591
18	3	150-50	V-A	A	150	14	1	248	NA
18	3	150-50	V-A	A	150	14	2	190	2907
18	3	150-50	V-A	A	150	14	3	185	3286
18	3	150-50	V-A	A	150	15	1	210	NA
18	3	150-50	V-A	A	150	15	2	216	3208
18	3	150-50	V-A	A	150	15	3	173	3100
18	4	150-50	V-A	A	50	1	1	NA	NA
18	4	150-50	V-A	A	50	1	2	215	2755
18	4	150-50	V-A	A	50	1	3	218	2316
18	4	150-50	V-A	A	50	2	1	177	NA
18	4	150-50	V-A	A	50	2	2	199	2533
18	4	150-50	V-A	A	50	2	3	209	3136
18	4	150-50	V-A	A	50	3	1	234	NA
18	4	150-50	V-A	A	50	3	2	260	2142
18	4	150-50	V-A	A	50	3	3	168	2940
18	4	150-50	V-A	A	50	4	1	213	NA
18	4	150-50	V-A	A	50	4	2	155	3155
18	4	150-50	V-A	A	50	4	3	177	2954
18	4	150-50	V-A	A	50	5	1	258	NA
18	4	150-50	V-A	A	50	5	2	210	2745
18	4	150-50	V-A	A	50	5	3	NA	2025
18	4	150-50	V-A	A	50	6	1	241	NA
18	4	150-50	V-A	A	50	6	2	NA	2260
18	4	150-50	V-A	A	50	6	3	197	3448
18	4	150-50	V-A	A	50	7	1	223	NA
18	4	150-50	V-A	A	50	7	2	203	3144
18	4	150-50	V-A	A	50	7	3	198	2724
18	4	150-50	V-A	A	50	8	1	150	NA
18	4	150-50	V-A	A	50	8	2	285	2360
18	4	150-50	V-A	A	50	8	3	200	2588
18	4	150-50	V-A	A	50	9	1	255	NA
18	4	150-50	V-A	A	50	9	2	201	2004
18	4	150-50	V-A	A	50	9	3	NA	3644
18	4	150-50	V-A	A	50	10	1	237	NA
18	4	150-50	V-A	A	50	10	2	225	3712
18	4	150-50	V-A	A	50	10	3	211	3704
18	4	150-50	V-A	A	50	11	1	199	NA
18	4	150-50	V-A	A	50	11	2	224	2043
18	4	150-50	V-A	A	50	11	3	226	2510
18	4	150-50	V-A	A	50	12	1	240	NA
18	4	150-50	V-A	A	50	12	2	236	1934
18	4	150-50	V-A	A	50	12	3	183	2947
18	4	150-50	V-A	A	50	13	1	195	NA
18	4	150-50	V-A	A	50	13	2	194	3174
18	4	150-50	V-A	A	50	13	3	286	1917
18	4	150-50	V-A	A	50	14	1	299	NA
18	4	150-50	V-A	A	50	14	2	204	2161
18	4	150-50	V-A	A	50	14	3	151	1895
18	4	150-50	V-A	A	50	15	1	164	NA
18	4	150-50	V-A	A	50	15	2	183	1936
18	4	150-50	V-A	A	50	15	3	193	2706
18	1	150-50	V-A	V	150	1	1	NA	NA
18	1	150-50	V-A	V	150	1	2	198	2147
18	1	150-50	V-A	V	150	1	3	179	3102
18	1	150-50	V-A	V	150	2	1	178	NA
18	1	150-50	V-A	V	150	2	2	210	2703
18	1	150-50	V-A	V	150	2	3	171	3033
18	1	150-50	V-A	V	150	3	1	194	NA
18	1	150-50	V-A	V	150	3	2	193	2460
18	1	150-50	V-A	V	150	3	3	234	1942
18	1	150-50	V-A	V	150	4	1	216	NA
18	1	150-50	V-A	V	150	4	2	239	1764
18	1	150-50	V-A	V	150	4	3	213	2395
18	1	150-50	V-A	V	150	5	1	231	NA
18	1	150-50	V-A	V	150	5	2	224	3294
18	1	150-50	V-A	V	150	5	3	213	2970
18	1	150-50	V-A	V	150	6	1	241	NA
18	1	150-50	V-A	V	150	6	2	249	2029
18	1	150-50	V-A	V	150	6	3	NA	1858
18	1	150-50	V-A	V	150	7	1	215	NA
18	1	150-50	V-A	V	150	7	2	235	2131
18	1	150-50	V-A	V	150	7	3	219	3205
18	1	150-50	V-A	V	150	8	1	212	NA
18	1	150-50	V-A	V	150	8	2	215	3004
18	1	150-50	V-A	V	150	8	3	225	2671
18	1	150-50	V-A	V	150	9	1	235	NA
18	1	150-50	V-A	V	150	9	2	213	2429
18	1	150-50	V-A	V	150	9	3	189	2817
18	1	150-50	V-A	V	150	10	1	NA	NA
18	1	150-50	V-A	V	150	10	2	199	3377
18	1	150-50	V-A	V	150	10	3	212	2624
18	1	150-50	V-A	V	150	11	1	259	NA
18	1	150-50	V-A	V	150	11	2	228	3140
18	1	150-50	V-A	V	150	11	3	236	2960
18	1	150-50	V-A	V	150	12	1	206	NA
18	1	150-50	V-A	V	150	12	2	219	1814
18	1	150-50	V-A	V	150	12	3	191	2073
18	1	150-50	V-A	V	150	13	1	212	NA
18	1	150-50	V-A	V	150	13	2	192	3041
18	1	150-50	V-A	V	150	13	3	227	2056
18	1	150-50	V-A	V	150	14	1	224	NA
18	1	150-50	V-A	V	150	14	2	211	2878
18	1	150-50	V-A	V	150	14	3	242	2792
18	1	150-50	V-A	V	150	15	1	NA	NA
18	1	150-50	V-A	V	150	15	2	205	3076
18	1	150-50	V-A	V	150	15	3	200	3436
18	2	150-50	V-A	V	50	1	1	220	NA
18	2	150-50	V-A	V	50	1	2	225	1756
18	2	150-50	V-A	V	50	1	3	203	1969
18	2	150-50	V-A	V	50	2	1	195	NA
18	2	150-50	V-A	V	50	2	2	189	1795
18	2	150-50	V-A	V	50	2	3	169	2461
18	2	150-50	V-A	V	50	3	1	199	NA
18	2	150-50	V-A	V	50	3	2	193	2285
18	2	150-50	V-A	V	50	3	3	215	2793
18	2	150-50	V-A	V	50	4	1	NA	NA
18	2	150-50	V-A	V	50	4	2	217	3227
18	2	150-50	V-A	V	50	4	3	287	1921
18	2	150-50	V-A	V	50	5	1	225	NA
18	2	150-50	V-A	V	50	5	2	216	3633
18	2	150-50	V-A	V	50	5	3	221	2686
18	2	150-50	V-A	V	50	6	1	217	NA
18	2	150-50	V-A	V	50	6	2	235	3429
18	2	150-50	V-A	V	50	6	3	245	2941
18	2	150-50	V-A	V	50	7	1	245	NA
18	2	150-50	V-A	V	50	7	2	239	3445
18	2	150-50	V-A	V	50	7	3	262	1974
18	2	150-50	V-A	V	50	8	1	196	NA
18	2	150-50	V-A	V	50	8	2	197	3443
18	2	150-50	V-A	V	50	8	3	202	3386
18	2	150-50	V-A	V	50	9	1	215	NA
18	2	150-50	V-A	V	50	9	2	240	3567
18	2	150-50	V-A	V	50	9	3	198	2799
18	2	150-50	V-A	V	50	10	1	247	NA
18	2	150-50	V-A	V	50	10	2	204	2508
18	2	150-50	V-A	V	50	10	3	NA	1923
18	2	150-50	V-A	V	50	11	1	236	NA
18	2	150-50	V-A	V	50	11	2	193	2478
18	2	150-50	V-A	V	50	11	3	225	1923
18	2	150-50	V-A	V	50	12	1	230	NA
18	2	150-50	V-A	V	50	12	2	205	2176
18	2	150-50	V-A	V	50	12	3	216	3272
18	2	150-50	V-A	V	50	13	1	243	NA
18	2	150-50	V-A	V	50	13	2	276	2655
18	2	150-50	V-A	V	50	13	3	217	2442
18	2	150-50	V-A	V	50	14	1	232	NA
18	2	150-50	V-A	V	50	14	2	194	3013
18	2	150-50	V-A	V	50	14	3	183	3471
18	2	150-50	V-A	V	50	15	1	230	NA
18	2	150-50	V-A	V	50	15	2	212	3574
18	2	150-50	V-A	V	50	15	3	205	2804
2	3	150-50	V-A	A	150	1	1	214	NA
2	3	150-50	V-A	A	150	1	2	225	2889
2	3	150-50	V-A	A	150	1	3	181	3052
2	3	150-50	V-A	A	150	2	1	214	NA
2	3	150-50	V-A	A	150	2	2	151	2083
2	3	150-50	V-A	A	150	2	3	151	2313
2	3	150-50	V-A	A	150	3	1	155	NA
2	3	150-50	V-A	A	150	3	2	161	2687
2	3	150-50	V-A	A	150	3	3	160	1691
2	3	150-50	V-A	A	150	4	1	242	NA
2	3	150-50	V-A	A	150	4	2	212	3538
2	3	150-50	V-A	A	150	4	3	192	1807
2	3	150-50	V-A	A	150	5	1	193	NA
2	3	150-50	V-A	A	150	5	2	213	2152
2	3	150-50	V-A	A	150	5	3	200	3218
2	3	150-50	V-A	A	150	6	1	191	NA
2	3	150-50	V-A	A	150	6	2	198	2662
2	3	150-50	V-A	A	150	6	3	166	2189
2	3	150-50	V-A	A	150	7	1	184	NA
2	3	150-50	V-A	A	150	7	2	150	2337
2	3	150-50	V-A	A	150	7	3	125	2309
2	3	150-50	V-A	A	150	8	1	177	NA
2	3	150-50	V-A	A	150	8	2	193	2659
2	3	150-50	V-A	A	150	8	3	156	3327
2	3	150-50	V-A	A	150	9	1	166	NA
2	3	150-50	V-A	A	150	9	2	142	2908
2	3	150-50	V-A	A	150	9	3	135	1889
2	3	150-50	V-A	A	150	10	1	157	NA
2	3	150-50	V-A	A	150	10	2	177	3473
2	3	150-50	V-A	A	150	10	3	192	1848
2	3	150-50	V-A	A	150	11	1	232	NA
2	3	150-50	V-A	A	150	11	2	157	1880
2	3	150-50	V-A	A	150	11	3	177	2794
2	3	150-50	V-A	A	150	12	1	172	NA
2	3	150-50	V-A	A	150	12	2	157	2202
2	3	150-50	V-A	A	150	12	3	NA	2172
2	3	150-50	V-A	A	150	13	1	196	NA
2	3	150-50	V-A	A	150	13	2	165	3464
2	3	150-50	V-A	A	150	13	3	133	3323
2	3	150-50	V-A	A	150	14	1	234	NA
2	3	150-50	V-A	A	150	14	2	221	2263
2	3	150-50	V-A	A	150	14	3	169	2298
2	3	150-50	V-A	A	150	15	1	NA	NA
2	3	150-50	V-A	A	150	15	2	NA	3512
2	3	150-50	V-A	A	150	15	3	201	1736
2	4	150-50	V-A	A	50	1	1	213	NA
2	4	150-50	V-A	A	50	1	2	164	2008
2	4	150-50	V-A	A	50	1	3	147	2361
2	4	150-50	V-A	A	50	2	1	NA	NA
2	4	150-50	V-A	A	50	2	2	NA	2515
2	4	150-50	V-A	A	50	2	3	NA	1252
2	4	150-50	V-A	A	50	3	1	202	NA
2	4	150-50	V-A	A	50	3	2	161	3289
2	4	150-50	V-A	A	50	3	3	131	2695
2	4	150-50	V-A	A	50	4	1	NA	NA
2	4	150-50	V-A	A	50	4	2	146	2583
2	4	150-50	V-A	A	50	4	3	178	2636
2	4	150-50	V-A	A	50	5	1	190	NA
2	4	150-50	V-A	A	50	5	2	195	2239
2	4	150-50	V-A	A	50	5	3	144	3430
2	4	150-50	V-A	A	50	6	1	161	NA
2	4	150-50	V-A	A	50	6	2	178	2048
2	4	150-50	V-A	A	50	6	3	150	2390
2	4	150-50	V-A	A	50	7	1	186	NA
2	4	150-50	V-A	A	50	7	2	163	2373
2	4	150-50	V-A	A	50	7	3	164	3542
2	4	150-50	V-A	A	50	8	1	167	NA
2	4	150-50	V-A	A	50	8	2	211	2483
2	4	150-50	V-A	A	50	8	3	145	3004
2	4	150-50	V-A	A	50	9	1	189	NA
2	4	150-50	V-A	A	50	9	2	153	2630
2	4	150-50	V-A	A	50	9	3	154	1692
2	4	150-50	V-A	A	50	10	1	160	NA
2	4	150-50	V-A	A	50	10	2	162	1888
2	4	150-50	V-A	A	50	10	3	NA	2274
2	4	150-50	V-A	A	50	11	1	246	NA
2	4	150-50	V-A	A	50	11	2	168	1802
2	4	150-50	V-A	A	50	11	3	145	2903
2	4	150-50	V-A	A	50	12	1	225	NA
2	4	150-50	V-A	A	50	12	2	177	2204
2	4	150-50	V-A	A	50	12	3	194	3331
2	4	150-50	V-A	A	50	13	1	180	NA
2	4	150-50	V-A	A	50	13	2	196	3567
2	4	150-50	V-A	A	50	13	3	196	2389
2	4	150-50	V-A	A	50	14	1	157	NA
2	4	150-50	V-A	A	50	14	2	132	2498
2	4	150-50	V-A	A	50	14	3	129	2879
2	4	150-50	V-A	A	50	15	1	170	NA
2	4	150-50	V-A	A	50	15	2	149	2538
2	4	150-50	V-A	A	50	15	3	NA	2094
2	1	150-50	V-A	V	150	1	1	198	NA
2	1	150-50	V-A	V	150	1	2	198	2041
2	1	150-50	V-A	V	150	1	3	218	3361
2	1	150-50	V-A	V	150	2	1	186	NA
2	1	150-50	V-A	V	150	2	2	186	2622
2	1	150-50	V-A	V	150	2	3	187	2842
2	1	150-50	V-A	V	150	3	1	189	NA
2	1	150-50	V-A	V	150	3	2	196	3629
2	1	150-50	V-A	V	150	3	3	264	1879
2	1	150-50	V-A	V	150	4	1	229	NA
2	1	150-50	V-A	V	150	4	2	231	3423
2	1	150-50	V-A	V	150	4	3	246	1896
2	1	150-50	V-A	V	150	5	1	199	NA
2	1	150-50	V-A	V	150	5	2	225	1756
2	1	150-50	V-A	V	150	5	3	197	3624
2	1	150-50	V-A	V	150	6	1	237	NA
2	1	150-50	V-A	V	150	6	2	246	3451
2	1	150-50	V-A	V	150	6	3	221	3696
2	1	150-50	V-A	V	150	7	1	NA	NA
2	1	150-50	V-A	V	150	7	2	249	3512
2	1	150-50	V-A	V	150	7	3	181	2783
2	1	150-50	V-A	V	150	8	1	241	NA
2	1	150-50	V-A	V	150	8	2	205	1965
2	1	150-50	V-A	V	150	8	3	220	2896
2	1	150-50	V-A	V	150	9	1	NA	NA
2	1	150-50	V-A	V	150	9	2	219	2396
2	1	150-50	V-A	V	150	9	3	255	1987
2	1	150-50	V-A	V	150	10	1	222	NA
2	1	150-50	V-A	V	150	10	2	226	3395
2	1	150-50	V-A	V	150	10	3	257	2902
2	1	150-50	V-A	V	150	11	1	254	NA
2	1	150-50	V-A	V	150	11	2	203	3060
2	1	150-50	V-A	V	150	11	3	214	2372
2	1	150-50	V-A	V	150	12	1	202	NA
2	1	150-50	V-A	V	150	12	2	233	2372
2	1	150-50	V-A	V	150	12	3	246	3194
2	1	150-50	V-A	V	150	13	1	220	NA
2	1	150-50	V-A	V	150	13	2	218	2059
2	1	150-50	V-A	V	150	13	3	193	3446
2	1	150-50	V-A	V	150	14	1	264	NA
2	1	150-50	V-A	V	150	14	2	218	3415
2	1	150-50	V-A	V	150	14	3	224	2177
2	1	150-50	V-A	V	150	15	1	253	NA
2	1	150-50	V-A	V	150	15	2	NA	3613
2	1	150-50	V-A	V	150	15	3	266	2132
2	2	150-50	V-A	V	50	1	1	210	NA
2	2	150-50	V-A	V	50	1	2	222	3724
2	2	150-50	V-A	V	50	1	3	NA	3509
2	2	150-50	V-A	V	50	2	1	228	NA
2	2	150-50	V-A	V	50	2	2	194	3438
2	2	150-50	V-A	V	50	2	3	195	2612
2	2	150-50	V-A	V	50	3	1	233	NA
2	2	150-50	V-A	V	50	3	2	218	3617
2	2	150-50	V-A	V	50	3	3	220	2013
2	2	150-50	V-A	V	50	4	1	292	NA
2	2	150-50	V-A	V	50	4	2	207	3166
2	2	150-50	V-A	V	50	4	3	201	2886
2	2	150-50	V-A	V	50	5	1	NA	NA
2	2	150-50	V-A	V	50	5	2	205	2186
2	2	150-50	V-A	V	50	5	3	193	2669
2	2	150-50	V-A	V	50	6	1	190	NA
2	2	150-50	V-A	V	50	6	2	263	1853
2	2	150-50	V-A	V	50	6	3	205	3594
2	2	150-50	V-A	V	50	7	1	NA	NA
2	2	150-50	V-A	V	50	7	2	253	2908
2	2	150-50	V-A	V	50	7	3	262	2810
2	2	150-50	V-A	V	50	8	1	206	NA
2	2	150-50	V-A	V	50	8	2	274	1948
2	2	150-50	V-A	V	50	8	3	190	2948
2	2	150-50	V-A	V	50	9	1	210	NA
2	2	150-50	V-A	V	50	9	2	276	2637
2	2	150-50	V-A	V	50	9	3	212	3058
2	2	150-50	V-A	V	50	10	1	303	NA
2	2	150-50	V-A	V	50	10	2	216	1823
2	2	150-50	V-A	V	50	10	3	184	2940
2	2	150-50	V-A	V	50	11	1	235	NA
2	2	150-50	V-A	V	50	11	2	240	2006
2	2	150-50	V-A	V	50	11	3	198	2059
2	2	150-50	V-A	V	50	12	1	263	NA
2	2	150-50	V-A	V	50	12	2	248	2276
2	2	150-50	V-A	V	50	12	3	216	2829
2	2	150-50	V-A	V	50	13	1	252	NA
2	2	150-50	V-A	V	50	13	2	205	2844
2	2	150-50	V-A	V	50	13	3	212	2878
2	2	150-50	V-A	V	50	14	1	266	NA
2	2	150-50	V-A	V	50	14	2	235	1759
2	2	150-50	V-A	V	50	14	3	210	2786
2	2	150-50	V-A	V	50	15	1	210	NA
2	2	150-50	V-A	V	50	15	2	203	2994
2	2	150-50	V-A	V	50	15	3	200	2929
20	1	150-50	A-V	A	150	1	1	136	NA
20	1	150-50	A-V	A	150	1	2	142	2558
20	1	150-50	A-V	A	150	1	3	126	2795
20	1	150-50	A-V	A	150	2	1	182	NA
20	1	150-50	A-V	A	150	2	2	188	2233
20	1	150-50	A-V	A	150	2	3	163	1698
20	1	150-50	A-V	A	150	3	1	156	NA
20	1	150-50	A-V	A	150	3	2	162	2580
20	1	150-50	A-V	A	150	3	3	174	2425
20	1	150-50	A-V	A	150	4	1	180	NA
20	1	150-50	A-V	A	150	4	2	162	3666
20	1	150-50	A-V	A	150	4	3	NA	1758
20	1	150-50	A-V	A	150	5	1	NA	NA
20	1	150-50	A-V	A	150	5	2	172	2248
20	1	150-50	A-V	A	150	5	3	181	3276
20	1	150-50	A-V	A	150	6	1	160	NA
20	1	150-50	A-V	A	150	6	2	162	1807
20	1	150-50	A-V	A	150	6	3	147	1897
20	1	150-50	A-V	A	150	7	1	172	NA
20	1	150-50	A-V	A	150	7	2	167	3146
20	1	150-50	A-V	A	150	7	3	192	3512
20	1	150-50	A-V	A	150	8	1	143	NA
20	1	150-50	A-V	A	150	8	2	153	3594
20	1	150-50	A-V	A	150	8	3	154	3443
20	1	150-50	A-V	A	150	9	1	158	NA
20	1	150-50	A-V	A	150	9	2	141	2154
20	1	150-50	A-V	A	150	9	3	171	3535
20	1	150-50	A-V	A	150	10	1	160	NA
20	1	150-50	A-V	A	150	10	2	136	2869
20	1	150-50	A-V	A	150	10	3	168	2656
20	1	150-50	A-V	A	150	11	1	188	NA
20	1	150-50	A-V	A	150	11	2	176	2191
20	1	150-50	A-V	A	150	11	3	201	3102
20	1	150-50	A-V	A	150	12	1	205	NA
20	1	150-50	A-V	A	150	12	2	155	3447
20	1	150-50	A-V	A	150	12	3	207	1805
20	1	150-50	A-V	A	150	13	1	185	NA
20	1	150-50	A-V	A	150	13	2	NA	3302
20	1	150-50	A-V	A	150	13	3	163	2406
20	1	150-50	A-V	A	150	14	1	147	NA
20	1	150-50	A-V	A	150	14	2	188	1809
20	1	150-50	A-V	A	150	14	3	155	3319
20	1	150-50	A-V	A	150	15	1	198	NA
20	1	150-50	A-V	A	150	15	2	164	2901
20	1	150-50	A-V	A	150	15	3	158	3060
20	2	150-50	A-V	A	50	1	1	188	NA
20	2	150-50	A-V	A	50	1	2	156	2104
20	2	150-50	A-V	A	50	1	3	153	1886
20	2	150-50	A-V	A	50	2	1	157	NA
20	2	150-50	A-V	A	50	2	2	149	2647
20	2	150-50	A-V	A	50	2	3	161	3543
20	2	150-50	A-V	A	50	3	1	155	NA
20	2	150-50	A-V	A	50	3	2	182	2437
20	2	150-50	A-V	A	50	3	3	179	1902
20	2	150-50	A-V	A	50	4	1	145	NA
20	2	150-50	A-V	A	50	4	2	161	2353
20	2	150-50	A-V	A	50	4	3	174	1896
20	2	150-50	A-V	A	50	5	1	173	NA
20	2	150-50	A-V	A	50	5	2	163	3654
20	2	150-50	A-V	A	50	5	3	173	3438
20	2	150-50	A-V	A	50	6	1	167	NA
20	2	150-50	A-V	A	50	6	2	162	3081
20	2	150-50	A-V	A	50	6	3	187	2019
20	2	150-50	A-V	A	50	7	1	160	NA
20	2	150-50	A-V	A	50	7	2	152	2080
20	2	150-50	A-V	A	50	7	3	141	1991
20	2	150-50	A-V	A	50	8	1	173	NA
20	2	150-50	A-V	A	50	8	2	154	3275
20	2	150-50	A-V	A	50	8	3	155	2867
20	2	150-50	A-V	A	50	9	1	NA	NA
20	2	150-50	A-V	A	50	9	2	153	3511
20	2	150-50	A-V	A	50	9	3	152	3534
20	2	150-50	A-V	A	50	10	1	157	NA
20	2	150-50	A-V	A	50	10	2	171	1749
20	2	150-50	A-V	A	50	10	3	179	3187
20	2	150-50	A-V	A	50	11	1	164	NA
20	2	150-50	A-V	A	50	11	2	148	2313
20	2	150-50	A-V	A	50	11	3	167	3180
20	2	150-50	A-V	A	50	12	1	175	NA
20	2	150-50	A-V	A	50	12	2	200	3679
20	2	150-50	A-V	A	50	12	3	190	1897
20	2	150-50	A-V	A	50	13	1	175	NA
20	2	150-50	A-V	A	50	13	2	180	3357
20	2	150-50	A-V	A	50	13	3	195	1850
20	2	150-50	A-V	A	50	14	1	172	NA
20	2	150-50	A-V	A	50	14	2	178	1962
20	2	150-50	A-V	A	50	14	3	170	2545
20	2	150-50	A-V	A	50	15	1	155	NA
20	2	150-50	A-V	A	50	15	2	161	3474
20	2	150-50	A-V	A	50	15	3	156	3234
20	3	150-50	A-V	V	150	1	1	177	NA
20	3	150-50	A-V	V	150	1	2	159	3113
20	3	150-50	A-V	V	150	1	3	163	3416
20	3	150-50	A-V	V	150	2	1	163	NA
20	3	150-50	A-V	V	150	2	2	NA	1782
20	3	150-50	A-V	V	150	2	3	160	2497
20	3	150-50	A-V	V	150	3	1	164	NA
20	3	150-50	A-V	V	150	3	2	169	2736
20	3	150-50	A-V	V	150	3	3	188	2390
20	3	150-50	A-V	V	150	4	1	NA	NA
20	3	150-50	A-V	V	150	4	2	199	1913
20	3	150-50	A-V	V	150	4	3	143	2895
20	3	150-50	A-V	V	150	5	1	164	NA
20	3	150-50	A-V	V	150	5	2	171	1937
20	3	150-50	A-V	V	150	5	3	161	2291
20	3	150-50	A-V	V	150	6	1	178	NA
20	3	150-50	A-V	V	150	6	2	164	2247
20	3	150-50	A-V	V	150	6	3	156	2313
20	3	150-50	A-V	V	150	7	1	171	NA
20	3	150-50	A-V	V	150	7	2	158	2358
20	3	150-50	A-V	V	150	7	3	176	3099
20	3	150-50	A-V	V	150	8	1	171	NA
20	3	150-50	A-V	V	150	8	2	171	3171
20	3	150-50	A-V	V	150	8	3	176	3036
20	3	150-50	A-V	V	150	9	1	169	NA
20	3	150-50	A-V	V	150	9	2	163	3685
20	3	150-50	A-V	V	150	9	3	171	3260
20	3	150-50	A-V	V	150	10	1	183	NA
20	3	150-50	A-V	V	150	10	2	160	2818
20	3	150-50	A-V	V	150	10	3	162	2403
20	3	150-50	A-V	V	150	11	1	166	NA
20	3	150-50	A-V	V	150	11	2	NA	2643
20	3	150-50	A-V	V	150	11	3	NA	2592
20	3	150-50	A-V	V	150	12	1	161	NA
20	3	150-50	A-V	V	150	12	2	174	2444
20	3	150-50	A-V	V	150	12	3	183	2820
20	3	150-50	A-V	V	150	13	1	167	NA
20	3	150-50	A-V	V	150	13	2	197	3182
20	3	150-50	A-V	V	150	13	3	181	2965
20	3	150-50	A-V	V	150	14	1	168	NA
20	3	150-50	A-V	V	150	14	2	177	3240
20	3	150-50	A-V	V	150	14	3	186	3450
20	3	150-50	A-V	V	150	15	1	159	NA
20	3	150-50	A-V	V	150	15	2	188	2420
20	3	150-50	A-V	V	150	15	3	166	2409
20	4	150-50	A-V	V	50	1	1	171	NA
20	4	150-50	A-V	V	50	1	2	163	2383
20	4	150-50	A-V	V	50	1	3	176	3165
20	4	150-50	A-V	V	50	2	1	199	NA
20	4	150-50	A-V	V	50	2	2	170	2892
20	4	150-50	A-V	V	50	2	3	177	2798
20	4	150-50	A-V	V	50	3	1	180	NA
20	4	150-50	A-V	V	50	3	2	176	3277
20	4	150-50	A-V	V	50	3	3	188	2073
20	4	150-50	A-V	V	50	4	1	178	NA
20	4	150-50	A-V	V	50	4	2	174	2447
20	4	150-50	A-V	V	50	4	3	191	2608
20	4	150-50	A-V	V	50	5	1	182	NA
20	4	150-50	A-V	V	50	5	2	197	2306
20	4	150-50	A-V	V	50	5	3	187	3522
20	4	150-50	A-V	V	50	6	1	NA	NA
20	4	150-50	A-V	V	50	6	2	174	3031
20	4	150-50	A-V	V	50	6	3	171	2268
20	4	150-50	A-V	V	50	7	1	144	NA
20	4	150-50	A-V	V	50	7	2	165	2122
20	4	150-50	A-V	V	50	7	3	180	1946
20	4	150-50	A-V	V	50	8	1	160	NA
20	4	150-50	A-V	V	50	8	2	160	3632
20	4	150-50	A-V	V	50	8	3	165	2736
20	4	150-50	A-V	V	50	9	1	166	NA
20	4	150-50	A-V	V	50	9	2	182	3198
20	4	150-50	A-V	V	50	9	3	170	2298
20	4	150-50	A-V	V	50	10	1	165	NA
20	4	150-50	A-V	V	50	10	2	172	3349
20	4	150-50	A-V	V	50	10	3	174	2553
20	4	150-50	A-V	V	50	11	1	182	NA
20	4	150-50	A-V	V	50	11	2	180	3030
20	4	150-50	A-V	V	50	11	3	NA	2055
20	4	150-50	A-V	V	50	12	1	163	NA
20	4	150-50	A-V	V	50	12	2	162	3000
20	4	150-50	A-V	V	50	12	3	181	3420
20	4	150-50	A-V	V	50	13	1	171	NA
20	4	150-50	A-V	V	50	13	2	163	2843
20	4	150-50	A-V	V	50	13	3	180	2168
20	4	150-50	A-V	V	50	14	1	193	NA
20	4	150-50	A-V	V	50	14	2	180	3479
20	4	150-50	A-V	V	50	14	3	175	3236
20	4	150-50	A-V	V	50	15	1	171	NA
20	4	150-50	A-V	V	50	15	2	162	3303
20	4	150-50	A-V	V	50	15	3	183	1962
3	2	50-150	A-V	A	150	1	1	159	NA
3	2	50-150	A-V	A	150	1	2	142	3527
3	2	50-150	A-V	A	150	1	3	166	2121
3	2	50-150	A-V	A	150	2	1	177	NA
3	2	50-150	A-V	A	150	2	2	159	2406
3	2	50-150	A-V	A	150	2	3	149	2816
3	2	50-150	A-V	A	150	3	1	194	NA
3	2	50-150	A-V	A	150	3	2	170	2550
3	2	50-150	A-V	A	150	3	3	183	1910
3	2	50-150	A-V	A	150	4	1	224	NA
3	2	50-150	A-V	A	150	4	2	143	2976
3	2	50-150	A-V	A	150	4	3	157	3187
3	2	50-150	A-V	A	150	5	1	168	NA
3	2	50-150	A-V	A	150	5	2	159	3098
3	2	50-150	A-V	A	150	5	3	165	3101
3	2	50-150	A-V	A	150	6	1	156	NA
3	2	50-150	A-V	A	150	6	2	170	2479
3	2	50-150	A-V	A	150	6	3	139	3065
3	2	50-150	A-V	A	150	7	1	233	NA
[truncated: 1,241 more rows]
