# Supplementary material for: Audio-motor but not visuo-motor temporal recalibration speeds up sensory processing
Source: PLoS One. 2017 Dec 7;12(12):e0189242. doi: 10.1371/journal.pone.0189242 (PMC5720774; doi:10.1371/journal.pone.0189242)
Supplement: S1 Dataset — Raw data, processed raw data in which outliers are eliminated, and mean (median) and WSD (QD) of asynchrony and RTs are included. See 'README.txt' for descriptions of each CSV file. (ZIP) [file pone.0189242.s001.zip › README.txt]

S1 dataset

Short description of csv files. Note that errors(*) are removed from all the dataset.

* For asynchronies, any data below -375 ms or above +375 ms was regarded as errors. For RTs, any data below 100 ms or above 700 ms was regarded as errors (see the main text as well).


(1) mean_asyn_rt.csv

Mean asynchronies and median RTs for each participant and each condition. Note that outliers have been eliminated from the dataset (see the main text).

[Variables]
subject: Participant's ID
modality: Stimulus modality (A=auditory, V=visual)
delay.order: Execution order of delay (50-150=sync-first, 150-50:delay-first)
modality.order: Execution order of modality (A-V=auditory-first, V-A=visual-first)
delay: Delay of a feedback stimuli in milliseconds
median.rt: Median RT in milliseconds
mean.asynchrony: Mean asynchrony in milliseconds


(2) deviation_asyn_rt.csv

Within-trial standard deviation (WSD) of asynchronies and quartile deviation (QD) of RTs for each participant and each condition. Note that outliers have been eliminated from the dataset (see the main text).

[Variables]
subject: Participant's ID
modality: Stimulus modality (A=auditory, V=visual)
delay.order: Execution order of delay (50-150=sync-first, 150-50:delay-first)
modality.order: Execution order of modality (A-V=auditory-first, V-A=visual-first)
delay: Delay of a feedback stimuli in milliseconds
rt.qd: QD of RT in milliseconds
asynchrony.wsd: WSD of asynchrony in milliseconds


(3) raw_asyn_outliers_removed.csv

Raw asynchronies in milliseconds. Note that outliers have been eliminated from the dataset (see the main text).

[Variables]
subject: Participant's ID
session: Session ID
delay.order: Execution order of delay (50-150=sync-first, 150-50:delay-first)
modality.order: Execution order of modality (A-V=auditory-first, V-A=visual-first)
modality: Stimulus modality (A=auditory, V=visual)
delay: Delay of a feedback stimuli in milliseconds
trial: Trial ID
tap: Response ID
asynchrony: Asynchrony in milliseconds
ioi: Inter-onset interval of the responses.


(4) raw_asyn.csv
Raw asynchronies in milliseconds.

[Variables]
Same as above.


(5) raw_rt_outliers_removed.csv

Raw RTs in milliseconds. Note that outliers have been eliminated from the dataset (see the main text).

[Variables]
subject: Participant's ID
session: Session ID
delay.order: Execution order of delay (50-150=sync-first, 150-50:delay-first)
modality.order: Execution order of modality (A-V=auditory-first, V-A=visual-first)
modality: Stimulus modality (A=auditory, V=visual)
delay: Delay of a feedback stimuli in milliseconds
trial: Trial ID
tap: Response ID
rt: RT in milliseconds
ioi: Inter-onset interval of the responses.


(6) raw_rt.csv

Raw RTs in milliseconds.

[Variables]
Same as above.
